# Supplementary material for: Impact of COVID-19 pandemic on surgical activity in the Brazilian private healthcare system
Source: PLoS One. 2023 Dec 14;18(12):e0289032. doi: 10.1371/journal.pone.0289032 (PMC10720996; doi:10.1371/journal.pone.0289032)
Supplement: S1 Data — (XLSX) [file pone.0289032.s001.xlsx]

## Sheet: Base SIP
	cd_operadora	no_razao	gr_modalidade	id_trimestre	contratacao	de_item_planilha	qt_eventos
	342084	UNIMED CUIABA COOPERATIVA DE TRABALHO MÃ?DICO	Cooperativa Médica	201704	Coletivo por Adesão	Endoscopia digestiva alta	6091
	342084	UNIMED CUIABA COOPERATIVA DE TRABALHO MÃ?DICO	Cooperativa Médica	201601	Coletivo por Adesão	Broncoscopia com ou sem biópsia	12
	342084	UNIMED CUIABA COOPERATIVA DE TRABALHO MÃ?DICO	Cooperativa Médica	201704	Coletivo por Adesão	Colonoscopia	890
	342084	UNIMED CUIABA COOPERATIVA DE TRABALHO MÃ?DICO	Cooperativa Médica	201601	Coletivo Empresarial	Broncoscopia com ou sem biópsia	8
	342084	UNIMED CUIABA COOPERATIVA DE TRABALHO MÃ?DICO	Cooperativa Médica	201704	Coletivo Empresarial	Endoscopia digestiva alta	6003
	342084	UNIMED CUIABA COOPERATIVA DE TRABALHO MÃ?DICO	Cooperativa Médica	201704	Coletivo Empresarial	Colonoscopia	890
	342084	UNIMED CUIABA COOPERATIVA DE TRABALHO MÃ?DICO	Cooperativa Médica	201704	Individual ou familiar	Colonoscopia	890
	342084	UNIMED CUIABA COOPERATIVA DE TRABALHO MÃ?DICO	Cooperativa Médica	201601	Individual ou familiar	Broncoscopia com ou sem biópsia	7
	342084	UNIMED CUIABA COOPERATIVA DE TRABALHO MÃ?DICO	Cooperativa Médica	201704	Individual ou familiar	Endoscopia digestiva alta	6000
	312924	CAIXA ECONÃ?MICA FEDERAL	Autogestão	201707	Coletivo por Adesão	Colonoscopia	2800
	5711	BRADESCO SAÃ?DE S.A.	Seguradora	201807	Coletivo Empresarial	Cirúrgica	114695
	5711	BRADESCO SAÃ?DE S.A.	Seguradora	201810	Coletivo Empresarial	Cirúrgica	113295
	5711	BRADESCO SAÃ?DE S.A.	Seguradora	201901	Coletivo Empresarial	Cirúrgica	104626
	5711	BRADESCO SAÃ?DE S.A.	Seguradora	201801	Coletivo Empresarial	Cirúrgica	102225
	5711	BRADESCO SAÃ?DE S.A.	Seguradora	201907	Coletivo Empresarial	Cirúrgica	101238
	5711	BRADESCO SAÃ?DE S.A.	Seguradora	201704	Coletivo Empresarial	Cirúrgica	98549
	326305	AMIL ASSISTÃ?NCIA MÃ?DICA INTERNACIONAL S.A.	Medicina de Grupo	201807	Coletivo Empresarial	Cirúrgica	97615
	5711	BRADESCO SAÃ?DE S.A.	Seguradora	201607	Coletivo Empresarial	Cirúrgica	96820
	5711	BRADESCO SAÃ?DE S.A.	Seguradora	201904	Coletivo Empresarial	Cirúrgica	95522
	5711	BRADESCO SAÃ?DE S.A.	Seguradora	202010	Coletivo Empresarial	Cirúrgica	95357
	5711	BRADESCO SAÃ?DE S.A.	Seguradora	201610	Coletivo Empresarial	Cirúrgica	91458
	5711	BRADESCO SAÃ?DE S.A.	Seguradora	201910	Coletivo Empresarial	Cirúrgica	90840
	5711	BRADESCO SAÃ?DE S.A.	Seguradora	201804	Coletivo Empresarial	Cirúrgica	89050
	5711	BRADESCO SAÃ?DE S.A.	Seguradora	202104	Coletivo Empresarial	Cirúrgica	88896
	5711	BRADESCO SAÃ?DE S.A.	Seguradora	201601	Coletivo Empresarial	Cirúrgica	88434
	5711	BRADESCO SAÃ?DE S.A.	Seguradora	202101	Coletivo Empresarial	Cirúrgica	88212
	5711	BRADESCO SAÃ?DE S.A.	Seguradora	202004	Coletivo Empresarial	Cirúrgica	87861
	5711	BRADESCO SAÃ?DE S.A.	Seguradora	201701	Coletivo Empresarial	Cirúrgica	87079
	5711	BRADESCO SAÃ?DE S.A.	Seguradora	201710	Coletivo Empresarial	Cirúrgica	86681
	5711	BRADESCO SAÃ?DE S.A.	Seguradora	201604	Coletivo Empresarial	Cirúrgica	86347
	5711	BRADESCO SAÃ?DE S.A.	Seguradora	202107	Coletivo Empresarial	Cirúrgica	85472
	5711	BRADESCO SAÃ?DE S.A.	Seguradora	201707	Coletivo Empresarial	Cirúrgica	84196
	5711	BRADESCO SAÃ?DE S.A.	Seguradora	202001	Coletivo Empresarial	Cirúrgica	83698
	5711	BRADESCO SAÃ?DE S.A.	Seguradora	202007	Coletivo Empresarial	Cirúrgica	81508
	326305	AMIL ASSISTÃ?NCIA MÃ?DICA INTERNACIONAL S.A.	Medicina de Grupo	201807	Coletivo Empresarial	Câncer de mama feminino	625
	326305	AMIL ASSISTÃ?NCIA MÃ?DICA INTERNACIONAL S.A.	Medicina de Grupo	201810	Coletivo Empresarial	Câncer de mama feminino	625
	5711	BRADESCO SAÃ?DE S.A.	Seguradora	201607	Coletivo Empresarial	Endoscopia digestiva alta	56774
	5711	BRADESCO SAÃ?DE S.A.	Seguradora	201610	Coletivo Empresarial	Endoscopia digestiva alta	56521
	5711	BRADESCO SAÃ?DE S.A.	Seguradora	201604	Coletivo Empresarial	Endoscopia digestiva alta	55686
	5711	BRADESCO SAÃ?DE S.A.	Seguradora	201704	Coletivo Empresarial	Endoscopia digestiva alta	55301
	5711	BRADESCO SAÃ?DE S.A.	Seguradora	201804	Coletivo Empresarial	Endoscopia digestiva alta	54889
	5711	BRADESCO SAÃ?DE S.A.	Seguradora	201910	Coletivo Empresarial	Endoscopia digestiva alta	54266
	5711	BRADESCO SAÃ?DE S.A.	Seguradora	201707	Coletivo Empresarial	Endoscopia digestiva alta	53874
	5711	BRADESCO SAÃ?DE S.A.	Seguradora	201710	Coletivo Empresarial	Endoscopia digestiva alta	53426
	5711	BRADESCO SAÃ?DE S.A.	Seguradora	201801	Coletivo Empresarial	Endoscopia digestiva alta	51505
	5711	BRADESCO SAÃ?DE S.A.	Seguradora	201810	Coletivo Empresarial	Endoscopia digestiva alta	51029
	6246	SUL AMERICA COMPANHIA DE SEGURO SAÃ?DE	Seguradora	201907	Coletivo Empresarial	Endoscopia digestiva alta	50992
	5711	BRADESCO SAÃ?DE S.A.	Seguradora	201601	Coletivo Empresarial	Endoscopia digestiva alta	50948
	5711	BRADESCO SAÃ?DE S.A.	Seguradora	201907	Coletivo Empresarial	Endoscopia digestiva alta	50693
	6246	SUL AMERICA COMPANHIA DE SEGURO SAÃ?DE	Seguradora	201904	Coletivo Empresarial	Endoscopia digestiva alta	50634
	326305	AMIL ASSISTÃ?NCIA MÃ?DICA INTERNACIONAL S.A.	Medicina de Grupo	201907	Coletivo Empresarial	Cirúrgica	50234
	6246	SUL AMERICA COMPANHIA DE SEGURO SAÃ?DE	Seguradora	201910	Coletivo Empresarial	Endoscopia digestiva alta	50101
	5711	BRADESCO SAÃ?DE S.A.	Seguradora	201701	Coletivo Empresarial	Endoscopia digestiva alta	49948
	6246	SUL AMERICA COMPANHIA DE SEGURO SAÃ?DE	Seguradora	201807	Coletivo Empresarial	Endoscopia digestiva alta	49794
	326305	AMIL ASSISTÃ?NCIA MÃ?DICA INTERNACIONAL S.A.	Medicina de Grupo	201807	Coletivo Empresarial	Endoscopia digestiva alta	49620
	326305	AMIL ASSISTÃ?NCIA MÃ?DICA INTERNACIONAL S.A.	Medicina de Grupo	201707	Coletivo Empresarial	Cirúrgica	49579
	5711	BRADESCO SAÃ?DE S.A.	Seguradora	201904	Coletivo Empresarial	Endoscopia digestiva alta	49263
	326305	AMIL ASSISTÃ?NCIA MÃ?DICA INTERNACIONAL S.A.	Medicina de Grupo	201904	Coletivo Empresarial	Cirúrgica	48989
	5711	BRADESCO SAÃ?DE S.A.	Seguradora	201807	Coletivo Empresarial	Endoscopia digestiva alta	48711
	326305	AMIL ASSISTÃ?NCIA MÃ?DICA INTERNACIONAL S.A.	Medicina de Grupo	201804	Coletivo Empresarial	Cirúrgica	48564
	326305	AMIL ASSISTÃ?NCIA MÃ?DICA INTERNACIONAL S.A.	Medicina de Grupo	201810	Coletivo Empresarial	Cirúrgica	48310
	326305	AMIL ASSISTÃ?NCIA MÃ?DICA INTERNACIONAL S.A.	Medicina de Grupo	201707	Coletivo Empresarial	Endoscopia digestiva alta	48068
	326305	AMIL ASSISTÃ?NCIA MÃ?DICA INTERNACIONAL S.A.	Medicina de Grupo	201910	Coletivo Empresarial	Cirúrgica	47514
	326305	AMIL ASSISTÃ?NCIA MÃ?DICA INTERNACIONAL S.A.	Medicina de Grupo	201710	Coletivo Empresarial	Cirúrgica	47423
	326305	AMIL ASSISTÃ?NCIA MÃ?DICA INTERNACIONAL S.A.	Medicina de Grupo	201704	Coletivo Empresarial	Endoscopia digestiva alta	47349
	5711	BRADESCO SAÃ?DE S.A.	Seguradora	201901	Coletivo Empresarial	Endoscopia digestiva alta	46759
	6246	SUL AMERICA COMPANHIA DE SEGURO SAÃ?DE	Seguradora	201804	Coletivo Empresarial	Endoscopia digestiva alta	46753
	6246	SUL AMERICA COMPANHIA DE SEGURO SAÃ?DE	Seguradora	201810	Coletivo Empresarial	Endoscopia digestiva alta	46560
	6246	SUL AMERICA COMPANHIA DE SEGURO SAÃ?DE	Seguradora	201901	Coletivo Empresarial	Endoscopia digestiva alta	46032
	326305	AMIL ASSISTÃ?NCIA MÃ?DICA INTERNACIONAL S.A.	Medicina de Grupo	201607	Coletivo Empresarial	Cirúrgica	45869
	326305	AMIL ASSISTÃ?NCIA MÃ?DICA INTERNACIONAL S.A.	Medicina de Grupo	201704	Coletivo Empresarial	Cirúrgica	45678
	6246	SUL AMERICA COMPANHIA DE SEGURO SAÃ?DE	Seguradora	201607	Coletivo Empresarial	Endoscopia digestiva alta	45609
	326305	AMIL ASSISTÃ?NCIA MÃ?DICA INTERNACIONAL S.A.	Medicina de Grupo	201804	Coletivo Empresarial	Endoscopia digestiva alta	45426
	326305	AMIL ASSISTÃ?NCIA MÃ?DICA INTERNACIONAL S.A.	Medicina de Grupo	201604	Coletivo Empresarial	Endoscopia digestiva alta	45272
	326305	AMIL ASSISTÃ?NCIA MÃ?DICA INTERNACIONAL S.A.	Medicina de Grupo	201607	Coletivo Empresarial	Endoscopia digestiva alta	45203
	326305	AMIL ASSISTÃ?NCIA MÃ?DICA INTERNACIONAL S.A.	Medicina de Grupo	201901	Coletivo Empresarial	Cirúrgica	45155
	326305	AMIL ASSISTÃ?NCIA MÃ?DICA INTERNACIONAL S.A.	Medicina de Grupo	201610	Coletivo Empresarial	Cirúrgica	44926
	326305	AMIL ASSISTÃ?NCIA MÃ?DICA INTERNACIONAL S.A.	Medicina de Grupo	201710	Coletivo Empresarial	Endoscopia digestiva alta	44514
	6246	SUL AMERICA COMPANHIA DE SEGURO SAÃ?DE	Seguradora	201604	Coletivo Empresarial	Endoscopia digestiva alta	44508
	6246	SUL AMERICA COMPANHIA DE SEGURO SAÃ?DE	Seguradora	202001	Coletivo Empresarial	Endoscopia digestiva alta	43805
	6246	SUL AMERICA COMPANHIA DE SEGURO SAÃ?DE	Seguradora	201801	Coletivo Empresarial	Endoscopia digestiva alta	43459
	326305	AMIL ASSISTÃ?NCIA MÃ?DICA INTERNACIONAL S.A.	Medicina de Grupo	201810	Coletivo Empresarial	Endoscopia digestiva alta	43152
	326305	AMIL ASSISTÃ?NCIA MÃ?DICA INTERNACIONAL S.A.	Medicina de Grupo	201610	Coletivo Empresarial	Endoscopia digestiva alta	43039
	326305	AMIL ASSISTÃ?NCIA MÃ?DICA INTERNACIONAL S.A.	Medicina de Grupo	201904	Coletivo Empresarial	Endoscopia digestiva alta	42940
	368253	HAPVIDA ASSISTENCIA MEDICA S.A.	Medicina de Grupo	201907	Coletivo Empresarial	Cirúrgica	42489
	326305	AMIL ASSISTÃ?NCIA MÃ?DICA INTERNACIONAL S.A.	Medicina de Grupo	201801	Coletivo Empresarial	Cirúrgica	42417
	6246	SUL AMERICA COMPANHIA DE SEGURO SAÃ?DE	Seguradora	201710	Coletivo Empresarial	Endoscopia digestiva alta	42156
	6246	SUL AMERICA COMPANHIA DE SEGURO SAÃ?DE	Seguradora	201707	Coletivo Empresarial	Endoscopia digestiva alta	41825
	5711	BRADESCO SAÃ?DE S.A.	Seguradora	202004	Coletivo Empresarial	Endoscopia digestiva alta	41698
	5711	BRADESCO SAÃ?DE S.A.	Seguradora	202001	Coletivo Empresarial	Endoscopia digestiva alta	41631
	326305	AMIL ASSISTÃ?NCIA MÃ?DICA INTERNACIONAL S.A.	Medicina de Grupo	201604	Coletivo Empresarial	Cirúrgica	41480
	5711	BRADESCO SAÃ?DE S.A.	Seguradora	202101	Coletivo Empresarial	Endoscopia digestiva alta	41177
	326305	AMIL ASSISTÃ?NCIA MÃ?DICA INTERNACIONAL S.A.	Medicina de Grupo	201801	Coletivo Empresarial	Endoscopia digestiva alta	40964
	6246	SUL AMERICA COMPANHIA DE SEGURO SAÃ?DE	Seguradora	201610	Coletivo Empresarial	Endoscopia digestiva alta	40236
	368253	HAPVIDA ASSISTENCIA MEDICA S.A.	Medicina de Grupo	201910	Coletivo Empresarial	Cirúrgica	40232
	326305	AMIL ASSISTÃ?NCIA MÃ?DICA INTERNACIONAL S.A.	Medicina de Grupo	201701	Coletivo Empresarial	Cirúrgica	40031
	6246	SUL AMERICA COMPANHIA DE SEGURO SAÃ?DE	Seguradora	201704	Coletivo Empresarial	Endoscopia digestiva alta	40023
	326305	AMIL ASSISTÃ?NCIA MÃ?DICA INTERNACIONAL S.A.	Medicina de Grupo	202001	Coletivo Empresarial	Cirúrgica	39658
	326305	AMIL ASSISTÃ?NCIA MÃ?DICA INTERNACIONAL S.A.	Medicina de Grupo	201601	Coletivo Empresarial	Cirúrgica	39224
	368253	HAPVIDA ASSISTENCIA MEDICA S.A.	Medicina de Grupo	202001	Coletivo Empresarial	Cirúrgica	39170
	6246	SUL AMERICA COMPANHIA DE SEGURO SAÃ?DE	Seguradora	201601	Coletivo Empresarial	Endoscopia digestiva alta	39109
	5711	BRADESCO SAÃ?DE S.A.	Seguradora	202107	Coletivo Empresarial	Endoscopia digestiva alta	39029
	6246	SUL AMERICA COMPANHIA DE SEGURO SAÃ?DE	Seguradora	202010	Coletivo Empresarial	Endoscopia digestiva alta	39013
	326305	AMIL ASSISTÃ?NCIA MÃ?DICA INTERNACIONAL S.A.	Medicina de Grupo	201901	Coletivo Empresarial	Endoscopia digestiva alta	38671
	326305	AMIL ASSISTÃ?NCIA MÃ?DICA INTERNACIONAL S.A.	Medicina de Grupo	202010	Coletivo Empresarial	Cirúrgica	38406
	5711	BRADESCO SAÃ?DE S.A.	Seguradora	202010	Coletivo Empresarial	Endoscopia digestiva alta	38327
	6246	SUL AMERICA COMPANHIA DE SEGURO SAÃ?DE	Seguradora	201701	Coletivo Empresarial	Endoscopia digestiva alta	38215
	5711	BRADESCO SAÃ?DE S.A.	Seguradora	202104	Coletivo Empresarial	Endoscopia digestiva alta	38012
	368253	HAPVIDA ASSISTENCIA MEDICA S.A.	Medicina de Grupo	201810	Coletivo Empresarial	Cirúrgica	37813
	368253	HAPVIDA ASSISTENCIA MEDICA S.A.	Medicina de Grupo	201904	Coletivo Empresarial	Cirúrgica	37550
	326305	AMIL ASSISTÃ?NCIA MÃ?DICA INTERNACIONAL S.A.	Medicina de Grupo	202107	Coletivo Empresarial	Cirúrgica	37465
	326305	AMIL ASSISTÃ?NCIA MÃ?DICA INTERNACIONAL S.A.	Medicina de Grupo	201701	Coletivo Empresarial	Endoscopia digestiva alta	37323
	368253	HAPVIDA ASSISTENCIA MEDICA S.A.	Medicina de Grupo	201807	Coletivo Empresarial	Cirúrgica	37022
	326305	AMIL ASSISTÃ?NCIA MÃ?DICA INTERNACIONAL S.A.	Medicina de Grupo	201601	Coletivo Empresarial	Endoscopia digestiva alta	36701
	339679	CENTRAL NACIONAL UNIMED - COOPERATIVA CENTRAL	Cooperativa Médica	201607	Coletivo Empresarial	Cirúrgica	36362
	368253	HAPVIDA ASSISTENCIA MEDICA S.A.	Medicina de Grupo	202107	Coletivo Empresarial	Cirúrgica	36247
	368253	HAPVIDA ASSISTENCIA MEDICA S.A.	Medicina de Grupo	201901	Coletivo Empresarial	Cirúrgica	35937
	6246	SUL AMERICA COMPANHIA DE SEGURO SAÃ?DE	Seguradora	201910	Coletivo Empresarial	Colonoscopia	35003
	339679	CENTRAL NACIONAL UNIMED - COOPERATIVA CENTRAL	Cooperativa Médica	201610	Coletivo Empresarial	Cirúrgica	34994
	6246	SUL AMERICA COMPANHIA DE SEGURO SAÃ?DE	Seguradora	201907	Coletivo Empresarial	Colonoscopia	34589
	6246	SUL AMERICA COMPANHIA DE SEGURO SAÃ?DE	Seguradora	202107	Coletivo Empresarial	Endoscopia digestiva alta	34001
	339679	CENTRAL NACIONAL UNIMED - COOPERATIVA CENTRAL	Cooperativa Médica	201704	Coletivo Empresarial	Cirúrgica	33928
	368253	HAPVIDA ASSISTENCIA MEDICA S.A.	Medicina de Grupo	201604	Coletivo Empresarial	Cirúrgica	33729
	368253	HAPVIDA ASSISTENCIA MEDICA S.A.	Medicina de Grupo	201710	Coletivo Empresarial	Cirúrgica	33699
	326305	AMIL ASSISTÃ?NCIA MÃ?DICA INTERNACIONAL S.A.	Medicina de Grupo	201907	Coletivo Empresarial	Endoscopia digestiva alta	33387
	339679	CENTRAL NACIONAL UNIMED - COOPERATIVA CENTRAL	Cooperativa Médica	201701	Coletivo Empresarial	Cirúrgica	33353
	6246	SUL AMERICA COMPANHIA DE SEGURO SAÃ?DE	Seguradora	202007	Coletivo Empresarial	Endoscopia digestiva alta	32897
	368253	HAPVIDA ASSISTENCIA MEDICA S.A.	Medicina de Grupo	201804	Coletivo Empresarial	Cirúrgica	32863
	368253	HAPVIDA ASSISTENCIA MEDICA S.A.	Medicina de Grupo	201707	Coletivo Empresarial	Cirúrgica	32650
	368253	HAPVIDA ASSISTENCIA MEDICA S.A.	Medicina de Grupo	201704	Coletivo Empresarial	Cirúrgica	32517
	5711	BRADESCO SAÃ?DE S.A.	Seguradora	201910	Coletivo Empresarial	Colonoscopia	32419
	326305	AMIL ASSISTÃ?NCIA MÃ?DICA INTERNACIONAL S.A.	Medicina de Grupo	202101	Coletivo Empresarial	Cirúrgica	32371
	6246	SUL AMERICA COMPANHIA DE SEGURO SAÃ?DE	Seguradora	201904	Coletivo Empresarial	Colonoscopia	31814
	368253	HAPVIDA ASSISTENCIA MEDICA S.A.	Medicina de Grupo	202101	Coletivo Empresarial	Cirúrgica	31656
	368253	HAPVIDA ASSISTENCIA MEDICA S.A.	Medicina de Grupo	201801	Coletivo Empresarial	Cirúrgica	31652
	6246	SUL AMERICA COMPANHIA DE SEGURO SAÃ?DE	Seguradora	202010	Coletivo Empresarial	Colonoscopia	31085
	5711	BRADESCO SAÃ?DE S.A.	Seguradora	201601	Coletivo Empresarial	Obstétrica	30566
	6246	SUL AMERICA COMPANHIA DE SEGURO SAÃ?DE	Seguradora	202001	Coletivo Empresarial	Colonoscopia	30514
	5711	BRADESCO SAÃ?DE S.A.	Seguradora	201604	Coletivo Empresarial	Obstétrica	30421
	6246	SUL AMERICA COMPANHIA DE SEGURO SAÃ?DE	Seguradora	202101	Coletivo Empresarial	Endoscopia digestiva alta	30254
	5711	BRADESCO SAÃ?DE S.A.	Seguradora	201907	Coletivo Empresarial	Colonoscopia	30033
	5711	BRADESCO SAÃ?DE S.A.	Seguradora	201607	Coletivo Empresarial	Obstétrica	29789
	339679	CENTRAL NACIONAL UNIMED - COOPERATIVA CENTRAL	Cooperativa Médica	201604	Coletivo Empresarial	Cirúrgica	29715
	5711	BRADESCO SAÃ?DE S.A.	Seguradora	201704	Coletivo Empresarial	Colonoscopia	29687
	368253	HAPVIDA ASSISTENCIA MEDICA S.A.	Medicina de Grupo	201610	Coletivo Empresarial	Cirúrgica	29545
	5711	BRADESCO SAÃ?DE S.A.	Seguradora	201804	Coletivo Empresarial	Colonoscopia	29456
	368253	HAPVIDA ASSISTENCIA MEDICA S.A.	Medicina de Grupo	201701	Coletivo Empresarial	Cirúrgica	29160
	5711	BRADESCO SAÃ?DE S.A.	Seguradora	201607	Coletivo Empresarial	Colonoscopia	29137
	326305	AMIL ASSISTÃ?NCIA MÃ?DICA INTERNACIONAL S.A.	Medicina de Grupo	202104	Coletivo Empresarial	Cirúrgica	29060
	6246	SUL AMERICA COMPANHIA DE SEGURO SAÃ?DE	Seguradora	201901	Coletivo Empresarial	Colonoscopia	28934
	5711	BRADESCO SAÃ?DE S.A.	Seguradora	201710	Coletivo Empresarial	Colonoscopia	28760
	339679	CENTRAL NACIONAL UNIMED - COOPERATIVA CENTRAL	Cooperativa Médica	201601	Coletivo Empresarial	Cirúrgica	28659
	6246	SUL AMERICA COMPANHIA DE SEGURO SAÃ?DE	Seguradora	201807	Coletivo Empresarial	Colonoscopia	28605
	5711	BRADESCO SAÃ?DE S.A.	Seguradora	202101	Coletivo Empresarial	Colonoscopia	28227
	6246	SUL AMERICA COMPANHIA DE SEGURO SAÃ?DE	Seguradora	201810	Coletivo Empresarial	Colonoscopia	28166
	5711	BRADESCO SAÃ?DE S.A.	Seguradora	201810	Coletivo Empresarial	Colonoscopia	28104
	5711	BRADESCO SAÃ?DE S.A.	Seguradora	201610	Coletivo Empresarial	Colonoscopia	28094
	6246	SUL AMERICA COMPANHIA DE SEGURO SAÃ?DE	Seguradora	201804	Coletivo Empresarial	Colonoscopia	28080
	5711	BRADESCO SAÃ?DE S.A.	Seguradora	201704	Coletivo Empresarial	Obstétrica	27968
	326305	AMIL ASSISTÃ?NCIA MÃ?DICA INTERNACIONAL S.A.	Medicina de Grupo	202007	Coletivo Empresarial	Cirúrgica	27766
	339679	CENTRAL NACIONAL UNIMED - COOPERATIVA CENTRAL	Cooperativa Médica	202001	Coletivo Empresarial	Cirúrgica	27655
	5711	BRADESCO SAÃ?DE S.A.	Seguradora	201604	Coletivo Empresarial	Colonoscopia	27644
	368253	HAPVIDA ASSISTENCIA MEDICA S.A.	Medicina de Grupo	201607	Coletivo Empresarial	Cirúrgica	27633
	366871	PETRÃ?LEO BRASILEIRO S.A.-PETROBRAS	Autogestão	201910	Coletivo Empresarial	Cirúrgica	27453
	5711	BRADESCO SAÃ?DE S.A.	Seguradora	201801	Coletivo Empresarial	Colonoscopia	27178
	339679	CENTRAL NACIONAL UNIMED - COOPERATIVA CENTRAL	Cooperativa Médica	201910	Coletivo Empresarial	Cirúrgica	27152
	302147	PREVENT SENIOR PRIVATE OPERADORA DE SAÃ?DE LTDA	Medicina de Grupo	201907	Individual ou familiar	Cirúrgica	27087
	6246	SUL AMERICA COMPANHIA DE SEGURO SAÃ?DE	Seguradora	201907	Coletivo Empresarial	Cirúrgica	27079
	5711	BRADESCO SAÃ?DE S.A.	Seguradora	201807	Coletivo Empresarial	Obstétrica	26896
	5711	BRADESCO SAÃ?DE S.A.	Seguradora	201807	Coletivo Empresarial	Colonoscopia	26847
	326305	AMIL ASSISTÃ?NCIA MÃ?DICA INTERNACIONAL S.A.	Medicina de Grupo	201807	Individual ou familiar	Cirúrgica	26823
	368253	HAPVIDA ASSISTENCIA MEDICA S.A.	Medicina de Grupo	202107	Coletivo Empresarial	Endoscopia digestiva alta	26790
	368253	HAPVIDA ASSISTENCIA MEDICA S.A.	Medicina de Grupo	202104	Coletivo Empresarial	Cirúrgica	26735
	368253	HAPVIDA ASSISTENCIA MEDICA S.A.	Medicina de Grupo	201907	Coletivo Empresarial	Endoscopia digestiva alta	26637
	5711	BRADESCO SAÃ?DE S.A.	Seguradora	201701	Coletivo Empresarial	Colonoscopia	26603
	5711	BRADESCO SAÃ?DE S.A.	Seguradora	201804	Coletivo Empresarial	Obstétrica	26356
	6246	SUL AMERICA COMPANHIA DE SEGURO SAÃ?DE	Seguradora	201910	Coletivo Empresarial	Cirúrgica	26232
	368253	HAPVIDA ASSISTENCIA MEDICA S.A.	Medicina de Grupo	202007	Coletivo Empresarial	Cirúrgica	26190
	326305	AMIL ASSISTÃ?NCIA MÃ?DICA INTERNACIONAL S.A.	Medicina de Grupo	201910	Coletivo Empresarial	Endoscopia digestiva alta	26165
	359017	NOTRE DAME INTERMÃ?DICA SAÃ?DE S.A.	Medicina de Grupo	201810	Coletivo Empresarial	Obstétrica	26139
	6246	SUL AMERICA COMPANHIA DE SEGURO SAÃ?DE	Seguradora	202107	Coletivo Empresarial	Cirúrgica	26040
	5711	BRADESCO SAÃ?DE S.A.	Seguradora	201810	Coletivo Empresarial	Obstétrica	26026
	5711	BRADESCO SAÃ?DE S.A.	Seguradora	202004	Coletivo Empresarial	Obstétrica	26021
	5711	BRADESCO SAÃ?DE S.A.	Seguradora	201801	Coletivo Empresarial	Obstétrica	25955
	6246	SUL AMERICA COMPANHIA DE SEGURO SAÃ?DE	Seguradora	202010	Coletivo Empresarial	Cirúrgica	25905
	5711	BRADESCO SAÃ?DE S.A.	Seguradora	201601	Coletivo Empresarial	Colonoscopia	25892
	5711	BRADESCO SAÃ?DE S.A.	Seguradora	202001	Coletivo Empresarial	Colonoscopia	25758
	5711	BRADESCO SAÃ?DE S.A.	Seguradora	201901	Coletivo Empresarial	Obstétrica	25637
	5711	BRADESCO SAÃ?DE S.A.	Seguradora	202007	Coletivo Empresarial	Endoscopia digestiva alta	25620
	339679	CENTRAL NACIONAL UNIMED - COOPERATIVA CENTRAL	Cooperativa Médica	201907	Coletivo Empresarial	Cirúrgica	25483
	368253	HAPVIDA ASSISTENCIA MEDICA S.A.	Medicina de Grupo	202010	Coletivo Empresarial	Endoscopia digestiva alta	25398
	6246	SUL AMERICA COMPANHIA DE SEGURO SAÃ?DE	Seguradora	201710	Coletivo Empresarial	Colonoscopia	25388
	359017	NOTRE DAME INTERMÃ?DICA SAÃ?DE S.A.	Medicina de Grupo	202101	Coletivo Empresarial	Endoscopia digestiva alta	25329
	5711	BRADESCO SAÃ?DE S.A.	Seguradora	201707	Coletivo Empresarial	Obstétrica	25276
	5711	BRADESCO SAÃ?DE S.A.	Seguradora	201901	Coletivo Empresarial	Colonoscopia	25230
	5711	BRADESCO SAÃ?DE S.A.	Seguradora	201707	Coletivo Empresarial	Colonoscopia	25208
	368253	HAPVIDA ASSISTENCIA MEDICA S.A.	Medicina de Grupo	201807	Coletivo Empresarial	Endoscopia digestiva alta	25123
	5711	BRADESCO SAÃ?DE S.A.	Seguradora	201904	Coletivo Empresarial	Colonoscopia	25075
	6246	SUL AMERICA COMPANHIA DE SEGURO SAÃ?DE	Seguradora	201607	Coletivo Empresarial	Colonoscopia	25053
	339679	CENTRAL NACIONAL UNIMED - COOPERATIVA CENTRAL	Cooperativa Médica	201710	Coletivo Empresarial	Cirúrgica	24931
	6246	SUL AMERICA COMPANHIA DE SEGURO SAÃ?DE	Seguradora	201807	Coletivo Empresarial	Cirúrgica	24805
	366871	PETRÃ?LEO BRASILEIRO S.A.-PETROBRAS	Autogestão	201907	Coletivo Empresarial	Cirúrgica	24683
	5711	BRADESCO SAÃ?DE S.A.	Seguradora	202004	Coletivo Empresarial	Colonoscopia	24553
	359017	NOTRE DAME INTERMÃ?DICA SAÃ?DE S.A.	Medicina de Grupo	202107	Coletivo Empresarial	Endoscopia digestiva alta	24544
	368253	HAPVIDA ASSISTENCIA MEDICA S.A.	Medicina de Grupo	202104	Coletivo Empresarial	Endoscopia digestiva alta	24434
	5711	BRADESCO SAÃ?DE S.A.	Seguradora	201610	Coletivo Empresarial	Obstétrica	24403
	5711	BRADESCO SAÃ?DE S.A.	Seguradora	201710	Coletivo Empresarial	Obstétrica	24368
	326305	AMIL ASSISTÃ?NCIA MÃ?DICA INTERNACIONAL S.A.	Medicina de Grupo	201807	Individual ou familiar	Câncer de mama feminino	625
	339679	CENTRAL NACIONAL UNIMED - COOPERATIVA CENTRAL	Cooperativa Médica	201801	Coletivo Empresarial	Cirúrgica	24327
	5711	BRADESCO SAÃ?DE S.A.	Seguradora	201904	Coletivo Empresarial	Obstétrica	24288
	6246	SUL AMERICA COMPANHIA DE SEGURO SAÃ?DE	Seguradora	201607	Coletivo por Adesão	Endoscopia digestiva alta	24262
	302147	PREVENT SENIOR PRIVATE OPERADORA DE SAÃ?DE LTDA	Medicina de Grupo	201910	Individual ou familiar	Cirúrgica	24177
	368253	HAPVIDA ASSISTENCIA MEDICA S.A.	Medicina de Grupo	201901	Coletivo Empresarial	Endoscopia digestiva alta	24156
	6246	SUL AMERICA COMPANHIA DE SEGURO SAÃ?DE	Seguradora	201604	Coletivo por Adesão	Endoscopia digestiva alta	24144
	380661	METRUS INSTITUTO DE SEGURIDADE SOCIAL	Autogestão	202007	Coletivo Empresarial	Cirúrgica	24128
	6246	SUL AMERICA COMPANHIA DE SEGURO SAÃ?DE	Seguradora	202001	Coletivo Empresarial	Cirúrgica	24072
	6246	SUL AMERICA COMPANHIA DE SEGURO SAÃ?DE	Seguradora	202107	Coletivo Empresarial	Colonoscopia	24071
	339679	CENTRAL NACIONAL UNIMED - COOPERATIVA CENTRAL	Cooperativa Médica	201707	Coletivo Empresarial	Cirúrgica	23900
	368253	HAPVIDA ASSISTENCIA MEDICA S.A.	Medicina de Grupo	201910	Coletivo Empresarial	Endoscopia digestiva alta	23891
	5711	BRADESCO SAÃ?DE S.A.	Seguradora	201907	Coletivo Empresarial	Obstétrica	23762
	6246	SUL AMERICA COMPANHIA DE SEGURO SAÃ?DE	Seguradora	201904	Coletivo Empresarial	Cirúrgica	23677
	6246	SUL AMERICA COMPANHIA DE SEGURO SAÃ?DE	Seguradora	201604	Coletivo Empresarial	Colonoscopia	23582
	339679	CENTRAL NACIONAL UNIMED - COOPERATIVA CENTRAL	Cooperativa Médica	201807	Coletivo Empresarial	Cirúrgica	23569
	326305	AMIL ASSISTÃ?NCIA MÃ?DICA INTERNACIONAL S.A.	Medicina de Grupo	201810	Individual ou familiar	Câncer de mama feminino	625
	6246	SUL AMERICA COMPANHIA DE SEGURO SAÃ?DE	Seguradora	201707	Coletivo Empresarial	Colonoscopia	23440
	5711	BRADESCO SAÃ?DE S.A.	Seguradora	201701	Coletivo Empresarial	Obstétrica	23437
	368253	HAPVIDA ASSISTENCIA MEDICA S.A.	Medicina de Grupo	202101	Coletivo Empresarial	Endoscopia digestiva alta	23422
	368253	HAPVIDA ASSISTENCIA MEDICA S.A.	Medicina de Grupo	201904	Coletivo Empresarial	Endoscopia digestiva alta	23385
	6246	SUL AMERICA COMPANHIA DE SEGURO SAÃ?DE	Seguradora	201801	Coletivo Empresarial	Colonoscopia	23305
	339679	CENTRAL NACIONAL UNIMED - COOPERATIVA CENTRAL	Cooperativa Médica	201904	Coletivo Empresarial	Cirúrgica	23288
	368253	HAPVIDA ASSISTENCIA MEDICA S.A.	Medicina de Grupo	201810	Coletivo Empresarial	Endoscopia digestiva alta	23208
	359017	NOTRE DAME INTERMÃ?DICA SAÃ?DE S.A.	Medicina de Grupo	202001	Coletivo Empresarial	Endoscopia digestiva alta	23182
	6246	SUL AMERICA COMPANHIA DE SEGURO SAÃ?DE	Seguradora	201901	Coletivo Empresarial	Cirúrgica	23110
	6246	SUL AMERICA COMPANHIA DE SEGURO SAÃ?DE	Seguradora	202104	Coletivo Empresarial	Endoscopia digestiva alta	23055
	5711	BRADESCO SAÃ?DE S.A.	Seguradora	202007	Coletivo Empresarial	Obstétrica	23032
	6246	SUL AMERICA COMPANHIA DE SEGURO SAÃ?DE	Seguradora	201804	Coletivo Empresarial	Cirúrgica	22926
	6246	SUL AMERICA COMPANHIA DE SEGURO SAÃ?DE	Seguradora	202007	Coletivo Empresarial	Cirúrgica	22776
	6246	SUL AMERICA COMPANHIA DE SEGURO SAÃ?DE	Seguradora	201810	Coletivo Empresarial	Cirúrgica	22612
	368253	HAPVIDA ASSISTENCIA MEDICA S.A.	Medicina de Grupo	201804	Coletivo Empresarial	Endoscopia digestiva alta	22590
	302147	PREVENT SENIOR PRIVATE OPERADORA DE SAÃ?DE LTDA	Medicina de Grupo	201907	Individual ou familiar	Endoscopia digestiva alta	22570
	6246	SUL AMERICA COMPANHIA DE SEGURO SAÃ?DE	Seguradora	201707	Coletivo Empresarial	Cirúrgica	22555
	302147	PREVENT SENIOR PRIVATE OPERADORA DE SAÃ?DE LTDA	Medicina de Grupo	201910	Individual ou familiar	Endoscopia digestiva alta	22499
	6246	SUL AMERICA COMPANHIA DE SEGURO SAÃ?DE	Seguradora	201601	Coletivo por Adesão	Endoscopia digestiva alta	22484
	6246	SUL AMERICA COMPANHIA DE SEGURO SAÃ?DE	Seguradora	201607	Coletivo Empresarial	Cirúrgica	22461
	359017	NOTRE DAME INTERMÃ?DICA SAÃ?DE S.A.	Medicina de Grupo	201807	Coletivo Empresarial	Endoscopia digestiva alta	22322
	6246	SUL AMERICA COMPANHIA DE SEGURO SAÃ?DE	Seguradora	202007	Coletivo Empresarial	Colonoscopia	22311
	6246	SUL AMERICA COMPANHIA DE SEGURO SAÃ?DE	Seguradora	201807	Coletivo por Adesão	Endoscopia digestiva alta	22246
	6246	SUL AMERICA COMPANHIA DE SEGURO SAÃ?DE	Seguradora	201801	Coletivo Empresarial	Cirúrgica	22155
	339679	CENTRAL NACIONAL UNIMED - COOPERATIVA CENTRAL	Cooperativa Médica	201901	Coletivo Empresarial	Cirúrgica	22129
	368253	HAPVIDA ASSISTENCIA MEDICA S.A.	Medicina de Grupo	202001	Coletivo Empresarial	Endoscopia digestiva alta	22099
	5711	BRADESCO SAÃ?DE S.A.	Seguradora	202001	Coletivo Empresarial	Obstétrica	22070
	6246	SUL AMERICA COMPANHIA DE SEGURO SAÃ?DE	Seguradora	202101	Coletivo Empresarial	Colonoscopia	22060
	6246	SUL AMERICA COMPANHIA DE SEGURO SAÃ?DE	Seguradora	201704	Coletivo Empresarial	Colonoscopia	22030
	5711	BRADESCO SAÃ?DE S.A.	Seguradora	201910	Coletivo Empresarial	Obstétrica	22018
	339679	CENTRAL NACIONAL UNIMED - COOPERATIVA CENTRAL	Cooperativa Médica	202101	Coletivo por Adesão	Cirúrgica	21965
	366871	PETRÃ?LEO BRASILEIRO S.A.-PETROBRAS	Autogestão	202001	Coletivo Empresarial	Cirúrgica	21879
	359017	NOTRE DAME INTERMÃ?DICA SAÃ?DE S.A.	Medicina de Grupo	201804	Coletivo Empresarial	Endoscopia digestiva alta	21847
	5711	BRADESCO SAÃ?DE S.A.	Seguradora	202104	Coletivo Empresarial	Colonoscopia	21792
	366871	PETRÃ?LEO BRASILEIRO S.A.-PETROBRAS	Autogestão	201904	Coletivo Empresarial	Cirúrgica	21779
	366871	PETRÃ?LEO BRASILEIRO S.A.-PETROBRAS	Autogestão	202004	Coletivo Empresarial	Cirúrgica	21779
	380661	METRUS INSTITUTO DE SEGURIDADE SOCIAL	Autogestão	202004	Coletivo Empresarial	Cirúrgica	21764
	359017	NOTRE DAME INTERMÃ?DICA SAÃ?DE S.A.	Medicina de Grupo	201910	Coletivo Empresarial	Endoscopia digestiva alta	21744
	339679	CENTRAL NACIONAL UNIMED - COOPERATIVA CENTRAL	Cooperativa Médica	201804	Coletivo Empresarial	Cirúrgica	21719
	339679	CENTRAL NACIONAL UNIMED - COOPERATIVA CENTRAL	Cooperativa Médica	201810	Coletivo Empresarial	Cirúrgica	21709
	302147	PREVENT SENIOR PRIVATE OPERADORA DE SAÃ?DE LTDA	Medicina de Grupo	201904	Individual ou familiar	Cirúrgica	21659
	368253	HAPVIDA ASSISTENCIA MEDICA S.A.	Medicina de Grupo	201707	Coletivo Empresarial	Endoscopia digestiva alta	21644
	368253	HAPVIDA ASSISTENCIA MEDICA S.A.	Medicina de Grupo	201601	Coletivo Empresarial	Cirúrgica	21617
	339679	CENTRAL NACIONAL UNIMED - COOPERATIVA CENTRAL	Cooperativa Médica	202010	Coletivo Empresarial	Cirúrgica	21590
	5711	BRADESCO SAÃ?DE S.A.	Seguradora	202010	Coletivo Empresarial	Colonoscopia	21518
	339679	CENTRAL NACIONAL UNIMED - COOPERATIVA CENTRAL	Cooperativa Médica	202107	Coletivo por Adesão	Cirúrgica	21317
	380661	METRUS INSTITUTO DE SEGURIDADE SOCIAL	Autogestão	202107	Coletivo Empresarial	Cirúrgica	21268
	6246	SUL AMERICA COMPANHIA DE SEGURO SAÃ?DE	Seguradora	201804	Coletivo por Adesão	Endoscopia digestiva alta	21033
	368253	HAPVIDA ASSISTENCIA MEDICA S.A.	Medicina de Grupo	202007	Coletivo Empresarial	Endoscopia digestiva alta	20961
	368253	HAPVIDA ASSISTENCIA MEDICA S.A.	Medicina de Grupo	202004	Coletivo Empresarial	Cirúrgica	20858
	6246	SUL AMERICA COMPANHIA DE SEGURO SAÃ?DE	Seguradora	201710	Coletivo Empresarial	Cirúrgica	20851
	326305	AMIL ASSISTÃ?NCIA MÃ?DICA INTERNACIONAL S.A.	Medicina de Grupo	202001	Coletivo Empresarial	Endoscopia digestiva alta	20839
	6246	SUL AMERICA COMPANHIA DE SEGURO SAÃ?DE	Seguradora	201907	Coletivo por Adesão	Endoscopia digestiva alta	20834
	6246	SUL AMERICA COMPANHIA DE SEGURO SAÃ?DE	Seguradora	201610	Coletivo Empresarial	Colonoscopia	20826
	6246	SUL AMERICA COMPANHIA DE SEGURO SAÃ?DE	Seguradora	201610	Coletivo por Adesão	Endoscopia digestiva alta	20788
	368253	HAPVIDA ASSISTENCIA MEDICA S.A.	Medicina de Grupo	201710	Coletivo Empresarial	Endoscopia digestiva alta	20768
	368253	HAPVIDA ASSISTENCIA MEDICA S.A.	Medicina de Grupo	201801	Coletivo Empresarial	Endoscopia digestiva alta	20742
	6246	SUL AMERICA COMPANHIA DE SEGURO SAÃ?DE	Seguradora	202101	Coletivo Empresarial	Cirúrgica	20649
	6246	SUL AMERICA COMPANHIA DE SEGURO SAÃ?DE	Seguradora	201707	Coletivo por Adesão	Endoscopia digestiva alta	20590
	5711	BRADESCO SAÃ?DE S.A.	Seguradora	202104	Coletivo Empresarial	Obstétrica	20560
	5711	BRADESCO SAÃ?DE S.A.	Seguradora	202010	Coletivo Empresarial	Obstétrica	20472
	6246	SUL AMERICA COMPANHIA DE SEGURO SAÃ?DE	Seguradora	201604	Coletivo Empresarial	Cirúrgica	20428
	5711	BRADESCO SAÃ?DE S.A.	Seguradora	202107	Coletivo Empresarial	Colonoscopia	20387
	6246	SUL AMERICA COMPANHIA DE SEGURO SAÃ?DE	Seguradora	201801	Coletivo por Adesão	Endoscopia digestiva alta	20307
	339679	CENTRAL NACIONAL UNIMED - COOPERATIVA CENTRAL	Cooperativa Médica	202004	Coletivo Empresarial	Cirúrgica	20265
	6246	SUL AMERICA COMPANHIA DE SEGURO SAÃ?DE	Seguradora	201601	Coletivo Empresarial	Colonoscopia	20264
	6246	SUL AMERICA COMPANHIA DE SEGURO SAÃ?DE	Seguradora	201810	Coletivo por Adesão	Endoscopia digestiva alta	20198
	359017	NOTRE DAME INTERMÃ?DICA SAÃ?DE S.A.	Medicina de Grupo	201810	Coletivo Empresarial	Endoscopia digestiva alta	20170
	6246	SUL AMERICA COMPANHIA DE SEGURO SAÃ?DE	Seguradora	201701	Coletivo por Adesão	Endoscopia digestiva alta	20077
	6246	SUL AMERICA COMPANHIA DE SEGURO SAÃ?DE	Seguradora	201704	Coletivo Empresarial	Cirúrgica	20049
	302147	PREVENT SENIOR PRIVATE OPERADORA DE SAÃ?DE LTDA	Medicina de Grupo	202107	Individual ou familiar	Cirúrgica	19963
	6246	SUL AMERICA COMPANHIA DE SEGURO SAÃ?DE	Seguradora	201701	Coletivo Empresarial	Colonoscopia	19921
	368253	HAPVIDA ASSISTENCIA MEDICA S.A.	Medicina de Grupo	202107	Individual ou familiar	Cirúrgica	19882
	5711	BRADESCO SAÃ?DE S.A.	Seguradora	202101	Coletivo Empresarial	Obstétrica	19877
	359017	NOTRE DAME INTERMÃ?DICA SAÃ?DE S.A.	Medicina de Grupo	201710	Coletivo Empresarial	Endoscopia digestiva alta	19863
	359017	NOTRE DAME INTERMÃ?DICA SAÃ?DE S.A.	Medicina de Grupo	201904	Coletivo Empresarial	Endoscopia digestiva alta	19683
	6246	SUL AMERICA COMPANHIA DE SEGURO SAÃ?DE	Seguradora	201701	Coletivo Empresarial	Cirúrgica	19668
	368253	HAPVIDA ASSISTENCIA MEDICA S.A.	Medicina de Grupo	201701	Coletivo Empresarial	Endoscopia digestiva alta	19556
	359017	NOTRE DAME INTERMÃ?DICA SAÃ?DE S.A.	Medicina de Grupo	201907	Coletivo Empresarial	Endoscopia digestiva alta	19528
	6246	SUL AMERICA COMPANHIA DE SEGURO SAÃ?DE	Seguradora	201610	Coletivo Empresarial	Cirúrgica	19518
	6246	SUL AMERICA COMPANHIA DE SEGURO SAÃ?DE	Seguradora	201904	Coletivo por Adesão	Endoscopia digestiva alta	19479
	302147	PREVENT SENIOR PRIVATE OPERADORA DE SAÃ?DE LTDA	Medicina de Grupo	202001	Individual ou familiar	Cirúrgica	19471
	6246	SUL AMERICA COMPANHIA DE SEGURO SAÃ?DE	Seguradora	201704	Coletivo por Adesão	Endoscopia digestiva alta	19326
	6246	SUL AMERICA COMPANHIA DE SEGURO SAÃ?DE	Seguradora	201901	Coletivo por Adesão	Endoscopia digestiva alta	19208
	5711	BRADESCO SAÃ?DE S.A.	Seguradora	202107	Coletivo Empresarial	Obstétrica	19173
	302147	PREVENT SENIOR PRIVATE OPERADORA DE SAÃ?DE LTDA	Medicina de Grupo	201710	Individual ou familiar	Cirúrgica	19138
	359017	NOTRE DAME INTERMÃ?DICA SAÃ?DE S.A.	Medicina de Grupo	201704	Coletivo Empresarial	Endoscopia digestiva alta	19103
	6246	SUL AMERICA COMPANHIA DE SEGURO SAÃ?DE	Seguradora	201710	Coletivo por Adesão	Endoscopia digestiva alta	19036
	368253	HAPVIDA ASSISTENCIA MEDICA S.A.	Medicina de Grupo	201907	Individual ou familiar	Cirúrgica	18940
	368253	HAPVIDA ASSISTENCIA MEDICA S.A.	Medicina de Grupo	201910	Individual ou familiar	Cirúrgica	18928
	6246	SUL AMERICA COMPANHIA DE SEGURO SAÃ?DE	Seguradora	201601	Coletivo Empresarial	Cirúrgica	18886
	359017	NOTRE DAME INTERMÃ?DICA SAÃ?DE S.A.	Medicina de Grupo	202104	Coletivo Empresarial	Endoscopia digestiva alta	18800
	302147	PREVENT SENIOR PRIVATE OPERADORA DE SAÃ?DE LTDA	Medicina de Grupo	201910	Individual ou familiar	Colonoscopia	18676
	368253	HAPVIDA ASSISTENCIA MEDICA S.A.	Medicina de Grupo	201704	Coletivo Empresarial	Endoscopia digestiva alta	18648
	359017	NOTRE DAME INTERMÃ?DICA SAÃ?DE S.A.	Medicina de Grupo	202010	Coletivo Empresarial	Endoscopia digestiva alta	18640
	359017	NOTRE DAME INTERMÃ?DICA SAÃ?DE S.A.	Medicina de Grupo	201707	Coletivo Empresarial	Endoscopia digestiva alta	18522
	326305	AMIL ASSISTÃ?NCIA MÃ?DICA INTERNACIONAL S.A.	Medicina de Grupo	202004	Coletivo Empresarial	Cirúrgica	18513
	302147	PREVENT SENIOR PRIVATE OPERADORA DE SAÃ?DE LTDA	Medicina de Grupo	201804	Individual ou familiar	Endoscopia digestiva alta	18355
	359017	NOTRE DAME INTERMÃ?DICA SAÃ?DE S.A.	Medicina de Grupo	201901	Coletivo Empresarial	Endoscopia digestiva alta	18352
	359017	NOTRE DAME INTERMÃ?DICA SAÃ?DE S.A.	Medicina de Grupo	201801	Coletivo Empresarial	Endoscopia digestiva alta	18165
	368253	HAPVIDA ASSISTENCIA MEDICA S.A.	Medicina de Grupo	201607	Coletivo Empresarial	Endoscopia digestiva alta	18154
	380661	METRUS INSTITUTO DE SEGURIDADE SOCIAL	Autogestão	202010	Coletivo Empresarial	Cirúrgica	17923
	302147	PREVENT SENIOR PRIVATE OPERADORA DE SAÃ?DE LTDA	Medicina de Grupo	201807	Individual ou familiar	Endoscopia digestiva alta	17765
	302147	PREVENT SENIOR PRIVATE OPERADORA DE SAÃ?DE LTDA	Medicina de Grupo	201807	Individual ou familiar	Cirúrgica	17690
	302147	PREVENT SENIOR PRIVATE OPERADORA DE SAÃ?DE LTDA	Medicina de Grupo	201901	Individual ou familiar	Cirúrgica	17680
	368253	HAPVIDA ASSISTENCIA MEDICA S.A.	Medicina de Grupo	202001	Individual ou familiar	Cirúrgica	17645
	368253	HAPVIDA ASSISTENCIA MEDICA S.A.	Medicina de Grupo	201610	Coletivo Empresarial	Endoscopia digestiva alta	17611
	6246	SUL AMERICA COMPANHIA DE SEGURO SAÃ?DE	Seguradora	201607	Coletivo por Adesão	Colonoscopia	17588
	368253	HAPVIDA ASSISTENCIA MEDICA S.A.	Medicina de Grupo	201604	Individual ou familiar	Cirúrgica	17540
	302147	PREVENT SENIOR PRIVATE OPERADORA DE SAÃ?DE LTDA	Medicina de Grupo	201707	Individual ou familiar	Colonoscopia	17439
	302147	PREVENT SENIOR PRIVATE OPERADORA DE SAÃ?DE LTDA	Medicina de Grupo	201801	Individual ou familiar	Endoscopia digestiva alta	17403
	359017	NOTRE DAME INTERMÃ?DICA SAÃ?DE S.A.	Medicina de Grupo	202104	Coletivo Empresarial	Cirúrgica	17401
	359017	NOTRE DAME INTERMÃ?DICA SAÃ?DE S.A.	Medicina de Grupo	201604	Coletivo Empresarial	Endoscopia digestiva alta	17378
	359017	NOTRE DAME INTERMÃ?DICA SAÃ?DE S.A.	Medicina de Grupo	201607	Coletivo Empresarial	Endoscopia digestiva alta	17201
	6246	SUL AMERICA COMPANHIA DE SEGURO SAÃ?DE	Seguradora	201910	Coletivo por Adesão	Endoscopia digestiva alta	17122
	359017	NOTRE DAME INTERMÃ?DICA SAÃ?DE S.A.	Medicina de Grupo	202101	Coletivo Empresarial	Cirúrgica	17041
	339679	CENTRAL NACIONAL UNIMED - COOPERATIVA CENTRAL	Cooperativa Médica	202007	Coletivo Empresarial	Cirúrgica	17036
	368253	HAPVIDA ASSISTENCIA MEDICA S.A.	Medicina de Grupo	201807	Individual ou familiar	Cirúrgica	17026
	368253	HAPVIDA ASSISTENCIA MEDICA S.A.	Medicina de Grupo	201810	Individual ou familiar	Cirúrgica	17002
	6246	SUL AMERICA COMPANHIA DE SEGURO SAÃ?DE	Seguradora	201707	Coletivo por Adesão	Colonoscopia	16880
	368253	HAPVIDA ASSISTENCIA MEDICA S.A.	Medicina de Grupo	201904	Individual ou familiar	Cirúrgica	16777
	302147	PREVENT SENIOR PRIVATE OPERADORA DE SAÃ?DE LTDA	Medicina de Grupo	201907	Individual ou familiar	Colonoscopia	16743
	302147	PREVENT SENIOR PRIVATE OPERADORA DE SAÃ?DE LTDA	Medicina de Grupo	201904	Individual ou familiar	Endoscopia digestiva alta	16700
	368253	HAPVIDA ASSISTENCIA MEDICA S.A.	Medicina de Grupo	202104	Individual ou familiar	Cirúrgica	16686
	302147	PREVENT SENIOR PRIVATE OPERADORA DE SAÃ?DE LTDA	Medicina de Grupo	202007	Individual ou familiar	Cirúrgica	16627
	326305	AMIL ASSISTÃ?NCIA MÃ?DICA INTERNACIONAL S.A.	Medicina de Grupo	201607	Individual ou familiar	Cirúrgica	16611
	6246	SUL AMERICA COMPANHIA DE SEGURO SAÃ?DE	Seguradora	201807	Coletivo por Adesão	Colonoscopia	16518
	359017	NOTRE DAME INTERMÃ?DICA SAÃ?DE S.A.	Medicina de Grupo	202107	Coletivo Empresarial	Cirúrgica	16518
	302147	PREVENT SENIOR PRIVATE OPERADORA DE SAÃ?DE LTDA	Medicina de Grupo	201704	Individual ou familiar	Cirúrgica	16486
	346659	CAIXA DE ASSISTÃ?NCIA DOS FUNCIONÃ?RIOS DO BANCO DO BRASIL	Autogestão	201607	Coletivo por Adesão	Cirúrgica	16485
	368253	HAPVIDA ASSISTENCIA MEDICA S.A.	Medicina de Grupo	201710	Individual ou familiar	Cirúrgica	16465
	346659	CAIXA DE ASSISTÃ?NCIA DOS FUNCIONÃ?RIOS DO BANCO DO BRASIL	Autogestão	201604	Coletivo por Adesão	Cirúrgica	16391
	368253	HAPVIDA ASSISTENCIA MEDICA S.A.	Medicina de Grupo	201901	Individual ou familiar	Cirúrgica	16255
	368253	HAPVIDA ASSISTENCIA MEDICA S.A.	Medicina de Grupo	201604	Coletivo Empresarial	Endoscopia digestiva alta	16218
	302147	PREVENT SENIOR PRIVATE OPERADORA DE SAÃ?DE LTDA	Medicina de Grupo	201707	Individual ou familiar	Cirúrgica	16158
	359017	NOTRE DAME INTERMÃ?DICA SAÃ?DE S.A.	Medicina de Grupo	202001	Coletivo Empresarial	Cirúrgica	16136
	6246	SUL AMERICA COMPANHIA DE SEGURO SAÃ?DE	Seguradora	202104	Coletivo Empresarial	Cirúrgica	16107
	343889	UNIMED BELO HORIZONTE COOPERATIVA DE TRABALHO MÃ?DICO	Cooperativa Médica	202107	Coletivo Empresarial	Cirúrgica	16099
	6246	SUL AMERICA COMPANHIA DE SEGURO SAÃ?DE	Seguradora	201907	Coletivo por Adesão	Colonoscopia	16074
	326305	AMIL ASSISTÃ?NCIA MÃ?DICA INTERNACIONAL S.A.	Medicina de Grupo	201707	Individual ou familiar	Cirúrgica	16005
	6246	SUL AMERICA COMPANHIA DE SEGURO SAÃ?DE	Seguradora	201904	Coletivo por Adesão	Colonoscopia	15963
	6246	SUL AMERICA COMPANHIA DE SEGURO SAÃ?DE	Seguradora	202104	Coletivo Empresarial	Colonoscopia	15960
	302147	PREVENT SENIOR PRIVATE OPERADORA DE SAÃ?DE LTDA	Medicina de Grupo	201810	Individual ou familiar	Endoscopia digestiva alta	15943
	359017	NOTRE DAME INTERMÃ?DICA SAÃ?DE S.A.	Medicina de Grupo	201701	Coletivo Empresarial	Endoscopia digestiva alta	15935
	302147	PREVENT SENIOR PRIVATE OPERADORA DE SAÃ?DE LTDA	Medicina de Grupo	202001	Individual ou familiar	Endoscopia digestiva alta	15914
	6246	SUL AMERICA COMPANHIA DE SEGURO SAÃ?DE	Seguradora	201804	Coletivo por Adesão	Colonoscopia	15908
	302147	PREVENT SENIOR PRIVATE OPERADORA DE SAÃ?DE LTDA	Medicina de Grupo	201804	Individual ou familiar	Cirúrgica	15843
	368253	HAPVIDA ASSISTENCIA MEDICA S.A.	Medicina de Grupo	201707	Individual ou familiar	Cirúrgica	15838
	6246	SUL AMERICA COMPANHIA DE SEGURO SAÃ?DE	Seguradora	201604	Coletivo por Adesão	Colonoscopia	15778
	359017	NOTRE DAME INTERMÃ?DICA SAÃ?DE S.A.	Medicina de Grupo	202007	Coletivo Empresarial	Cirúrgica	15756
	368253	HAPVIDA ASSISTENCIA MEDICA S.A.	Medicina de Grupo	202101	Individual ou familiar	Cirúrgica	15733
	302147	PREVENT SENIOR PRIVATE OPERADORA DE SAÃ?DE LTDA	Medicina de Grupo	201801	Individual ou familiar	Cirúrgica	15730
	326305	AMIL ASSISTÃ?NCIA MÃ?DICA INTERNACIONAL S.A.	Medicina de Grupo	202010	Coletivo Empresarial	Endoscopia digestiva alta	15652
	302147	PREVENT SENIOR PRIVATE OPERADORA DE SAÃ?DE LTDA	Medicina de Grupo	202104	Individual ou familiar	Cirúrgica	15599
	343889	UNIMED BELO HORIZONTE COOPERATIVA DE TRABALHO MÃ?DICO	Cooperativa Médica	201910	Coletivo Empresarial	Cirúrgica	15568
	343889	UNIMED BELO HORIZONTE COOPERATIVA DE TRABALHO MÃ?DICO	Cooperativa Médica	201907	Coletivo Empresarial	Cirúrgica	15567
	343889	UNIMED BELO HORIZONTE COOPERATIVA DE TRABALHO MÃ?DICO	Cooperativa Médica	201807	Coletivo Empresarial	Cirúrgica	15503
	6246	SUL AMERICA COMPANHIA DE SEGURO SAÃ?DE	Seguradora	201801	Coletivo por Adesão	Colonoscopia	15481
	368253	HAPVIDA ASSISTENCIA MEDICA S.A.	Medicina de Grupo	201804	Individual ou familiar	Cirúrgica	15453
	368253	HAPVIDA ASSISTENCIA MEDICA S.A.	Medicina de Grupo	202107	Individual ou familiar	Endoscopia digestiva alta	15406
	326305	AMIL ASSISTÃ?NCIA MÃ?DICA INTERNACIONAL S.A.	Medicina de Grupo	201607	Individual ou familiar	Endoscopia digestiva alta	15366
	6246	SUL AMERICA COMPANHIA DE SEGURO SAÃ?DE	Seguradora	201704	Coletivo por Adesão	Colonoscopia	15350
	326305	AMIL ASSISTÃ?NCIA MÃ?DICA INTERNACIONAL S.A.	Medicina de Grupo	201604	Individual ou familiar	Endoscopia digestiva alta	15315
	326305	AMIL ASSISTÃ?NCIA MÃ?DICA INTERNACIONAL S.A.	Medicina de Grupo	201610	Individual ou familiar	Cirúrgica	15308
	302147	PREVENT SENIOR PRIVATE OPERADORA DE SAÃ?DE LTDA	Medicina de Grupo	202010	Individual ou familiar	Cirúrgica	15282
	368253	HAPVIDA ASSISTENCIA MEDICA S.A.	Medicina de Grupo	201801	Individual ou familiar	Cirúrgica	15271
	368253	HAPVIDA ASSISTENCIA MEDICA S.A.	Medicina de Grupo	201704	Individual ou familiar	Cirúrgica	15153
	6246	SUL AMERICA COMPANHIA DE SEGURO SAÃ?DE	Seguradora	201710	Coletivo por Adesão	Colonoscopia	15149
	6246	SUL AMERICA COMPANHIA DE SEGURO SAÃ?DE	Seguradora	201810	Coletivo por Adesão	Colonoscopia	15097
	359017	NOTRE DAME INTERMÃ?DICA SAÃ?DE S.A.	Medicina de Grupo	201610	Coletivo Empresarial	Endoscopia digestiva alta	15065
	326305	AMIL ASSISTÃ?NCIA MÃ?DICA INTERNACIONAL S.A.	Medicina de Grupo	201601	Individual ou familiar	Cirúrgica	15052
	326305	AMIL ASSISTÃ?NCIA MÃ?DICA INTERNACIONAL S.A.	Medicina de Grupo	201704	Individual ou familiar	Cirúrgica	15002
	326305	AMIL ASSISTÃ?NCIA MÃ?DICA INTERNACIONAL S.A.	Medicina de Grupo	201604	Individual ou familiar	Cirúrgica	15001
	343889	UNIMED BELO HORIZONTE COOPERATIVA DE TRABALHO MÃ?DICO	Cooperativa Médica	201904	Coletivo Empresarial	Cirúrgica	14968
	368253	HAPVIDA ASSISTENCIA MEDICA S.A.	Medicina de Grupo	201601	Coletivo Empresarial	Endoscopia digestiva alta	14951
	326305	AMIL ASSISTÃ?NCIA MÃ?DICA INTERNACIONAL S.A.	Medicina de Grupo	201707	Individual ou familiar	Endoscopia digestiva alta	14935
	6246	SUL AMERICA COMPANHIA DE SEGURO SAÃ?DE	Seguradora	201610	Coletivo por Adesão	Colonoscopia	14910
	359017	NOTRE DAME INTERMÃ?DICA SAÃ?DE S.A.	Medicina de Grupo	201910	Coletivo Empresarial	Cirúrgica	14834
	5711	BRADESCO SAÃ?DE S.A.	Seguradora	202007	Coletivo Empresarial	Colonoscopia	14779
	343889	UNIMED BELO HORIZONTE COOPERATIVA DE TRABALHO MÃ?DICO	Cooperativa Médica	201901	Coletivo Empresarial	Cirúrgica	14749
	6246	SUL AMERICA COMPANHIA DE SEGURO SAÃ?DE	Seguradora	201601	Coletivo por Adesão	Colonoscopia	14747
	343889	UNIMED BELO HORIZONTE COOPERATIVA DE TRABALHO MÃ?DICO	Cooperativa Médica	201810	Coletivo Empresarial	Cirúrgica	14744
	326305	AMIL ASSISTÃ?NCIA MÃ?DICA INTERNACIONAL S.A.	Medicina de Grupo	201710	Individual ou familiar	Cirúrgica	14740
	359017	NOTRE DAME INTERMÃ?DICA SAÃ?DE S.A.	Medicina de Grupo	201907	Coletivo Empresarial	Cirúrgica	14732
	359017	NOTRE DAME INTERMÃ?DICA SAÃ?DE S.A.	Medicina de Grupo	201904	Coletivo Empresarial	Cirúrgica	14698
	368253	HAPVIDA ASSISTENCIA MEDICA S.A.	Medicina de Grupo	201610	Individual ou familiar	Cirúrgica	14687
	6246	SUL AMERICA COMPANHIA DE SEGURO SAÃ?DE	Seguradora	201701	Coletivo por Adesão	Colonoscopia	14663
	326305	AMIL ASSISTÃ?NCIA MÃ?DICA INTERNACIONAL S.A.	Medicina de Grupo	201807	Coletivo Empresarial	Colonoscopia	14468
	326305	AMIL ASSISTÃ?NCIA MÃ?DICA INTERNACIONAL S.A.	Medicina de Grupo	201704	Individual ou familiar	Endoscopia digestiva alta	14461
	6246	SUL AMERICA COMPANHIA DE SEGURO SAÃ?DE	Seguradora	202001	Coletivo por Adesão	Endoscopia digestiva alta	14437
	326305	AMIL ASSISTÃ?NCIA MÃ?DICA INTERNACIONAL S.A.	Medicina de Grupo	201804	Individual ou familiar	Cirúrgica	14435
	302147	PREVENT SENIOR PRIVATE OPERADORA DE SAÃ?DE LTDA	Medicina de Grupo	202001	Individual ou familiar	Colonoscopia	14420
	326305	AMIL ASSISTÃ?NCIA MÃ?DICA INTERNACIONAL S.A.	Medicina de Grupo	201807	Coletivo Empresarial	Obstétrica	14397
	343889	UNIMED BELO HORIZONTE COOPERATIVA DE TRABALHO MÃ?DICO	Cooperativa Médica	202001	Coletivo Empresarial	Cirúrgica	14372
	326305	AMIL ASSISTÃ?NCIA MÃ?DICA INTERNACIONAL S.A.	Medicina de Grupo	202107	Coletivo Empresarial	Endoscopia digestiva alta	14255
	304701	UNIMED CURITIBA - SOCIEDADE COOPERATIVA DE MÃ?DICOS	Cooperativa Médica	201607	Coletivo Empresarial	Cirúrgica	14210
	346659	CAIXA DE ASSISTÃ?NCIA DOS FUNCIONÃ?RIOS DO BANCO DO BRASIL	Autogestão	201601	Coletivo por Adesão	Cirúrgica	14179
	6246	SUL AMERICA COMPANHIA DE SEGURO SAÃ?DE	Seguradora	201910	Coletivo por Adesão	Colonoscopia	14111
	346659	CAIXA DE ASSISTÃ?NCIA DOS FUNCIONÃ?RIOS DO BANCO DO BRASIL	Autogestão	201610	Coletivo por Adesão	Cirúrgica	14097
	326305	AMIL ASSISTÃ?NCIA MÃ?DICA INTERNACIONAL S.A.	Medicina de Grupo	201707	Coletivo Empresarial	Colonoscopia	14052
	359017	NOTRE DAME INTERMÃ?DICA SAÃ?DE S.A.	Medicina de Grupo	201807	Coletivo Empresarial	Cirúrgica	13995
	368253	HAPVIDA ASSISTENCIA MEDICA S.A.	Medicina de Grupo	201701	Individual ou familiar	Cirúrgica	13979
	326305	AMIL ASSISTÃ?NCIA MÃ?DICA INTERNACIONAL S.A.	Medicina de Grupo	201907	Individual ou familiar	Cirúrgica	13901
	6246	SUL AMERICA COMPANHIA DE SEGURO SAÃ?DE	Seguradora	201901	Coletivo por Adesão	Colonoscopia	13874
	419133	POSTAL SAÃ?DE CAIXA DE ASSISTÃ?NCIA E SAÃ?DE DOS EMPREGADOS DOS CORREIOS	Autogestão	201907	Coletivo Empresarial	Cirúrgica	13865
	326305	AMIL ASSISTÃ?NCIA MÃ?DICA INTERNACIONAL S.A.	Medicina de Grupo	201810	Individual ou familiar	Cirúrgica	13842
	368253	HAPVIDA ASSISTENCIA MEDICA S.A.	Medicina de Grupo	201607	Individual ou familiar	Cirúrgica	13827
	326305	AMIL ASSISTÃ?NCIA MÃ?DICA INTERNACIONAL S.A.	Medicina de Grupo	201710	Individual ou familiar	Endoscopia digestiva alta	13812
	359017	NOTRE DAME INTERMÃ?DICA SAÃ?DE S.A.	Medicina de Grupo	202004	Coletivo Empresarial	Cirúrgica	13808
	6246	SUL AMERICA COMPANHIA DE SEGURO SAÃ?DE	Seguradora	202004	Coletivo Empresarial	Endoscopia digestiva alta	13792
	326305	AMIL ASSISTÃ?NCIA MÃ?DICA INTERNACIONAL S.A.	Medicina de Grupo	201610	Individual ou familiar	Endoscopia digestiva alta	13786
	346659	CAIXA DE ASSISTÃ?NCIA DOS FUNCIONÃ?RIOS DO BANCO DO BRASIL	Autogestão	202001	Coletivo por Adesão	Cirúrgica	13746
	343889	UNIMED BELO HORIZONTE COOPERATIVA DE TRABALHO MÃ?DICO	Cooperativa Médica	202010	Coletivo Empresarial	Cirúrgica	13742
	304701	UNIMED CURITIBA - SOCIEDADE COOPERATIVA DE MÃ?DICOS	Cooperativa Médica	201910	Coletivo Empresarial	Cirúrgica	13710
	326305	AMIL ASSISTÃ?NCIA MÃ?DICA INTERNACIONAL S.A.	Medicina de Grupo	201807	Individual ou familiar	Endoscopia digestiva alta	13628
	359017	NOTRE DAME INTERMÃ?DICA SAÃ?DE S.A.	Medicina de Grupo	201804	Coletivo Empresarial	Cirúrgica	13620
	326305	AMIL ASSISTÃ?NCIA MÃ?DICA INTERNACIONAL S.A.	Medicina de Grupo	201704	Coletivo Empresarial	Colonoscopia	13614
	359017	NOTRE DAME INTERMÃ?DICA SAÃ?DE S.A.	Medicina de Grupo	202010	Coletivo Empresarial	Cirúrgica	13592
	368253	HAPVIDA ASSISTENCIA MEDICA S.A.	Medicina de Grupo	201907	Individual ou familiar	Endoscopia digestiva alta	13589
	416428	SUL AMÃ?RICA SERVIÃ?OS DE SAÃ?DE S.A.	Medicina de Grupo	201910	Coletivo Empresarial	Endoscopia digestiva alta	13577
	326305	AMIL ASSISTÃ?NCIA MÃ?DICA INTERNACIONAL S.A.	Medicina de Grupo	202101	Coletivo Empresarial	Endoscopia digestiva alta	13576
	326305	AMIL ASSISTÃ?NCIA MÃ?DICA INTERNACIONAL S.A.	Medicina de Grupo	201701	Individual ou familiar	Cirúrgica	13504
	326305	AMIL ASSISTÃ?NCIA MÃ?DICA INTERNACIONAL S.A.	Medicina de Grupo	201601	Individual ou familiar	Endoscopia digestiva alta	13479
	326305	AMIL ASSISTÃ?NCIA MÃ?DICA INTERNACIONAL S.A.	Medicina de Grupo	201904	Individual ou familiar	Cirúrgica	13454
	326305	AMIL ASSISTÃ?NCIA MÃ?DICA INTERNACIONAL S.A.	Medicina de Grupo	201904	Coletivo Empresarial	Colonoscopia	13424
	304701	UNIMED CURITIBA - SOCIEDADE COOPERATIVA DE MÃ?DICOS	Cooperativa Médica	201907	Coletivo Empresarial	Cirúrgica	13359
	302147	PREVENT SENIOR PRIVATE OPERADORA DE SAÃ?DE LTDA	Medicina de Grupo	201707	Individual ou familiar	Endoscopia digestiva alta	13247
	346659	CAIXA DE ASSISTÃ?NCIA DOS FUNCIONÃ?RIOS DO BANCO DO BRASIL	Autogestão	201904	Coletivo por Adesão	Cirúrgica	13223
	380661	METRUS INSTITUTO DE SEGURIDADE SOCIAL	Autogestão	202001	Coletivo Empresarial	Cirúrgica	13210
	302147	PREVENT SENIOR PRIVATE OPERADORA DE SAÃ?DE LTDA	Medicina de Grupo	201810	Individual ou familiar	Cirúrgica	13208
	368253	HAPVIDA ASSISTENCIA MEDICA S.A.	Medicina de Grupo	202010	Individual ou familiar	Endoscopia digestiva alta	13164
	326305	AMIL ASSISTÃ?NCIA MÃ?DICA INTERNACIONAL S.A.	Medicina de Grupo	201804	Individual ou familiar	Endoscopia digestiva alta	13160
	419133	POSTAL SAÃ?DE CAIXA DE ASSISTÃ?NCIA E SAÃ?DE DOS EMPREGADOS DOS CORREIOS	Autogestão	201901	Coletivo Empresarial	Cirúrgica	13061
	326305	AMIL ASSISTÃ?NCIA MÃ?DICA INTERNACIONAL S.A.	Medicina de Grupo	201801	Individual ou familiar	Cirúrgica	13059
	304701	UNIMED CURITIBA - SOCIEDADE COOPERATIVA DE MÃ?DICOS	Cooperativa Médica	201607	Individual ou familiar	Cirúrgica	13032
	326305	AMIL ASSISTÃ?NCIA MÃ?DICA INTERNACIONAL S.A.	Medicina de Grupo	201710	Coletivo Empresarial	Colonoscopia	12969
	359017	NOTRE DAME INTERMÃ?DICA SAÃ?DE S.A.	Medicina de Grupo	201901	Coletivo Empresarial	Cirúrgica	12957
	326305	AMIL ASSISTÃ?NCIA MÃ?DICA INTERNACIONAL S.A.	Medicina de Grupo	201607	Coletivo Empresarial	Colonoscopia	12878
	359017	NOTRE DAME INTERMÃ?DICA SAÃ?DE S.A.	Medicina de Grupo	201601	Coletivo Empresarial	Endoscopia digestiva alta	12874
	346659	CAIXA DE ASSISTÃ?NCIA DOS FUNCIONÃ?RIOS DO BANCO DO BRASIL	Autogestão	201910	Coletivo por Adesão	Cirúrgica	12833
	6246	SUL AMERICA COMPANHIA DE SEGURO SAÃ?DE	Seguradora	202001	Coletivo por Adesão	Colonoscopia	12829
	416428	SUL AMÃ?RICA SERVIÃ?OS DE SAÃ?DE S.A.	Medicina de Grupo	202107	Coletivo Empresarial	Endoscopia digestiva alta	12816
	368253	HAPVIDA ASSISTENCIA MEDICA S.A.	Medicina de Grupo	201901	Individual ou familiar	Endoscopia digestiva alta	12800
	346659	CAIXA DE ASSISTÃ?NCIA DOS FUNCIONÃ?RIOS DO BANCO DO BRASIL	Autogestão	201907	Coletivo por Adesão	Cirúrgica	12768
	304701	UNIMED CURITIBA - SOCIEDADE COOPERATIVA DE MÃ?DICOS	Cooperativa Médica	201601	Coletivo Empresarial	Cirúrgica	12683
	343889	UNIMED BELO HORIZONTE COOPERATIVA DE TRABALHO MÃ?DICO	Cooperativa Médica	201804	Coletivo Empresarial	Cirúrgica	12671
	326305	AMIL ASSISTÃ?NCIA MÃ?DICA INTERNACIONAL S.A.	Medicina de Grupo	201901	Individual ou familiar	Cirúrgica	12628
	416428	SUL AMÃ?RICA SERVIÃ?OS DE SAÃ?DE S.A.	Medicina de Grupo	201907	Coletivo Empresarial	Endoscopia digestiva alta	12612
	304701	UNIMED CURITIBA - SOCIEDADE COOPERATIVA DE MÃ?DICOS	Cooperativa Médica	201807	Coletivo Empresarial	Cirúrgica	12597
	343889	UNIMED BELO HORIZONTE COOPERATIVA DE TRABALHO MÃ?DICO	Cooperativa Médica	201707	Coletivo Empresarial	Cirúrgica	12583
	326305	AMIL ASSISTÃ?NCIA MÃ?DICA INTERNACIONAL S.A.	Medicina de Grupo	201807	Coletivo por Adesão	Cirúrgica	12545
	304701	UNIMED CURITIBA - SOCIEDADE COOPERATIVA DE MÃ?DICOS	Cooperativa Médica	201904	Coletivo Empresarial	Cirúrgica	12543
	343889	UNIMED BELO HORIZONTE COOPERATIVA DE TRABALHO MÃ?DICO	Cooperativa Médica	201710	Coletivo Empresarial	Cirúrgica	12455
	368253	HAPVIDA ASSISTENCIA MEDICA S.A.	Medicina de Grupo	202101	Individual ou familiar	Endoscopia digestiva alta	12398
	368253	HAPVIDA ASSISTENCIA MEDICA S.A.	Medicina de Grupo	202007	Individual ou familiar	Cirúrgica	12395
	326305	AMIL ASSISTÃ?NCIA MÃ?DICA INTERNACIONAL S.A.	Medicina de Grupo	201804	Coletivo Empresarial	Colonoscopia	12384
	368253	HAPVIDA ASSISTENCIA MEDICA S.A.	Medicina de Grupo	201807	Individual ou familiar	Endoscopia digestiva alta	12364
	368253	HAPVIDA ASSISTENCIA MEDICA S.A.	Medicina de Grupo	202104	Individual ou familiar	Endoscopia digestiva alta	12348
	304701	UNIMED CURITIBA - SOCIEDADE COOPERATIVA DE MÃ?DICOS	Cooperativa Médica	202107	Coletivo Empresarial	Cirúrgica	12345
	368253	HAPVIDA ASSISTENCIA MEDICA S.A.	Medicina de Grupo	201810	Individual ou familiar	Endoscopia digestiva alta	12338
	304701	UNIMED CURITIBA - SOCIEDADE COOPERATIVA DE MÃ?DICOS	Cooperativa Médica	201810	Coletivo Empresarial	Cirúrgica	12328
	326305	AMIL ASSISTÃ?NCIA MÃ?DICA INTERNACIONAL S.A.	Medicina de Grupo	201604	Coletivo Empresarial	Colonoscopia	12304
	343889	UNIMED BELO HORIZONTE COOPERATIVA DE TRABALHO MÃ?DICO	Cooperativa Médica	201801	Coletivo Empresarial	Cirúrgica	12277
	304701	UNIMED CURITIBA - SOCIEDADE COOPERATIVA DE MÃ?DICOS	Cooperativa Médica	201707	Coletivo Empresarial	Cirúrgica	12270
	326305	AMIL ASSISTÃ?NCIA MÃ?DICA INTERNACIONAL S.A.	Medicina de Grupo	201910	Individual ou familiar	Cirúrgica	12264
	326305	AMIL ASSISTÃ?NCIA MÃ?DICA INTERNACIONAL S.A.	Medicina de Grupo	201610	Coletivo Empresarial	Colonoscopia	12262
	326305	AMIL ASSISTÃ?NCIA MÃ?DICA INTERNACIONAL S.A.	Medicina de Grupo	202007	Coletivo Empresarial	Endoscopia digestiva alta	12215
	419133	POSTAL SAÃ?DE CAIXA DE ASSISTÃ?NCIA E SAÃ?DE DOS EMPREGADOS DOS CORREIOS	Autogestão	201607	Coletivo Empresarial	Cirúrgica	12113
	359017	NOTRE DAME INTERMÃ?DICA SAÃ?DE S.A.	Medicina de Grupo	201810	Coletivo Empresarial	Cirúrgica	12081
	304701	UNIMED CURITIBA - SOCIEDADE COOPERATIVA DE MÃ?DICOS	Cooperativa Médica	201604	Coletivo Empresarial	Cirúrgica	12073
	326305	AMIL ASSISTÃ?NCIA MÃ?DICA INTERNACIONAL S.A.	Medicina de Grupo	201810	Coletivo Empresarial	Colonoscopia	12063
	346659	CAIXA DE ASSISTÃ?NCIA DOS FUNCIONÃ?RIOS DO BANCO DO BRASIL	Autogestão	201901	Coletivo por Adesão	Cirúrgica	12045
	326305	AMIL ASSISTÃ?NCIA MÃ?DICA INTERNACIONAL S.A.	Medicina de Grupo	201801	Individual ou familiar	Endoscopia digestiva alta	12034
	346659	CAIXA DE ASSISTÃ?NCIA DOS FUNCIONÃ?RIOS DO BANCO DO BRASIL	Autogestão	202107	Coletivo por Adesão	Cirúrgica	11962
	326305	AMIL ASSISTÃ?NCIA MÃ?DICA INTERNACIONAL S.A.	Medicina de Grupo	201701	Individual ou familiar	Endoscopia digestiva alta	11950
	6246	SUL AMERICA COMPANHIA DE SEGURO SAÃ?DE	Seguradora	201604	Individual ou familiar	Endoscopia digestiva alta	11932
	323080	GEAP AUTOGESTÃ?O EM SAÃ?DE	Autogestão	201901	Coletivo Empresarial	Cirúrgica	11893
	6246	SUL AMERICA COMPANHIA DE SEGURO SAÃ?DE	Seguradora	201607	Individual ou familiar	Endoscopia digestiva alta	11867
	343889	UNIMED BELO HORIZONTE COOPERATIVA DE TRABALHO MÃ?DICO	Cooperativa Médica	201607	Coletivo Empresarial	Cirúrgica	11809
	304701	UNIMED CURITIBA - SOCIEDADE COOPERATIVA DE MÃ?DICOS	Cooperativa Médica	201901	Coletivo Empresarial	Cirúrgica	11802
	368253	HAPVIDA ASSISTENCIA MEDICA S.A.	Medicina de Grupo	201707	Individual ou familiar	Endoscopia digestiva alta	11791
	419133	POSTAL SAÃ?DE CAIXA DE ASSISTÃ?NCIA E SAÃ?DE DOS EMPREGADOS DOS CORREIOS	Autogestão	201610	Coletivo Empresarial	Cirúrgica	11783
	416428	SUL AMÃ?RICA SERVIÃ?OS DE SAÃ?DE S.A.	Medicina de Grupo	202010	Coletivo Empresarial	Endoscopia digestiva alta	11718
	323080	GEAP AUTOGESTÃ?O EM SAÃ?DE	Autogestão	201807	Coletivo Empresarial	Cirúrgica	11686
	368253	HAPVIDA ASSISTENCIA MEDICA S.A.	Medicina de Grupo	201804	Individual ou familiar	Endoscopia digestiva alta	11667
	357391	UNIMED VITORIA COOPERATIVA DE TRABALHO MEDICO	Cooperativa Médica	201704	Coletivo Empresarial	Endoscopia digestiva alta	11630
	302147	PREVENT SENIOR PRIVATE OPERADORA DE SAÃ?DE LTDA	Medicina de Grupo	201710	Individual ou familiar	Endoscopia digestiva alta	11627
	368253	HAPVIDA ASSISTENCIA MEDICA S.A.	Medicina de Grupo	201601	Individual ou familiar	Cirúrgica	11624
	326305	AMIL ASSISTÃ?NCIA MÃ?DICA INTERNACIONAL S.A.	Medicina de Grupo	201907	Coletivo Empresarial	Colonoscopia	11602
	339679	CENTRAL NACIONAL UNIMED - COOPERATIVA CENTRAL	Cooperativa Médica	202101	Coletivo por Adesão	Endoscopia digestiva alta	11597
	302147	PREVENT SENIOR PRIVATE OPERADORA DE SAÃ?DE LTDA	Medicina de Grupo	201704	Individual ou familiar	Colonoscopia	11574
	346659	CAIXA DE ASSISTÃ?NCIA DOS FUNCIONÃ?RIOS DO BANCO DO BRASIL	Autogestão	201807	Coletivo por Adesão	Cirúrgica	11562
	339679	CENTRAL NACIONAL UNIMED - COOPERATIVA CENTRAL	Cooperativa Médica	202107	Coletivo por Adesão	Endoscopia digestiva alta	11561
	368253	HAPVIDA ASSISTENCIA MEDICA S.A.	Medicina de Grupo	201910	Individual ou familiar	Endoscopia digestiva alta	11546
	416428	SUL AMÃ?RICA SERVIÃ?OS DE SAÃ?DE S.A.	Medicina de Grupo	201904	Coletivo Empresarial	Endoscopia digestiva alta	11501
	368253	HAPVIDA ASSISTENCIA MEDICA S.A.	Medicina de Grupo	201904	Individual ou familiar	Endoscopia digestiva alta	11487
	416428	SUL AMÃ?RICA SERVIÃ?OS DE SAÃ?DE S.A.	Medicina de Grupo	202101	Coletivo Empresarial	Endoscopia digestiva alta	11477
	419133	POSTAL SAÃ?DE CAIXA DE ASSISTÃ?NCIA E SAÃ?DE DOS EMPREGADOS DOS CORREIOS	Autogestão	201904	Coletivo Empresarial	Cirúrgica	11459
	326305	AMIL ASSISTÃ?NCIA MÃ?DICA INTERNACIONAL S.A.	Medicina de Grupo	201810	Individual ou familiar	Endoscopia digestiva alta	11438
	343889	UNIMED BELO HORIZONTE COOPERATIVA DE TRABALHO MÃ?DICO	Cooperativa Médica	201704	Coletivo Empresarial	Cirúrgica	11429
	304701	UNIMED CURITIBA - SOCIEDADE COOPERATIVA DE MÃ?DICOS	Cooperativa Médica	201610	Coletivo Empresarial	Cirúrgica	11418
	359017	NOTRE DAME INTERMÃ?DICA SAÃ?DE S.A.	Medicina de Grupo	202007	Coletivo Empresarial	Endoscopia digestiva alta	11417
	346659	CAIXA DE ASSISTÃ?NCIA DOS FUNCIONÃ?RIOS DO BANCO DO BRASIL	Autogestão	201707	Coletivo por Adesão	Cirúrgica	11407
	6246	SUL AMERICA COMPANHIA DE SEGURO SAÃ?DE	Seguradora	202010	Coletivo por Adesão	Endoscopia digestiva alta	11398
	343889	UNIMED BELO HORIZONTE COOPERATIVA DE TRABALHO MÃ?DICO	Cooperativa Médica	202104	Coletivo Empresarial	Cirúrgica	11380
	346659	CAIXA DE ASSISTÃ?NCIA DOS FUNCIONÃ?RIOS DO BANCO DO BRASIL	Autogestão	201804	Coletivo por Adesão	Cirúrgica	11379
	326305	AMIL ASSISTÃ?NCIA MÃ?DICA INTERNACIONAL S.A.	Medicina de Grupo	202001	Individual ou familiar	Cirúrgica	11377
	326305	AMIL ASSISTÃ?NCIA MÃ?DICA INTERNACIONAL S.A.	Medicina de Grupo	201801	Coletivo Empresarial	Colonoscopia	11361
	323080	GEAP AUTOGESTÃ?O EM SAÃ?DE	Autogestão	201801	Coletivo Empresarial	Cirúrgica	11322
	304701	UNIMED CURITIBA - SOCIEDADE COOPERATIVA DE MÃ?DICOS	Cooperativa Médica	201807	Individual ou familiar	Cirúrgica	11283
	343889	UNIMED BELO HORIZONTE COOPERATIVA DE TRABALHO MÃ?DICO	Cooperativa Médica	201604	Coletivo Empresarial	Cirúrgica	11266
	346659	CAIXA DE ASSISTÃ?NCIA DOS FUNCIONÃ?RIOS DO BANCO DO BRASIL	Autogestão	201810	Coletivo por Adesão	Cirúrgica	11249
	346659	CAIXA DE ASSISTÃ?NCIA DOS FUNCIONÃ?RIOS DO BANCO DO BRASIL	Autogestão	201710	Coletivo por Adesão	Cirúrgica	11248
	368253	HAPVIDA ASSISTENCIA MEDICA S.A.	Medicina de Grupo	201801	Individual ou familiar	Endoscopia digestiva alta	11240
	416428	SUL AMÃ?RICA SERVIÃ?OS DE SAÃ?DE S.A.	Medicina de Grupo	201707	Coletivo Empresarial	Endoscopia digestiva alta	11205
	326305	AMIL ASSISTÃ?NCIA MÃ?DICA INTERNACIONAL S.A.	Medicina de Grupo	202104	Coletivo Empresarial	Endoscopia digestiva alta	11182
	326305	AMIL ASSISTÃ?NCIA MÃ?DICA INTERNACIONAL S.A.	Medicina de Grupo	201701	Coletivo Empresarial	Colonoscopia	11147
	6246	SUL AMERICA COMPANHIA DE SEGURO SAÃ?DE	Seguradora	201901	Individual ou familiar	Endoscopia digestiva alta	11112
	339679	CENTRAL NACIONAL UNIMED - COOPERATIVA CENTRAL	Cooperativa Médica	201607	Coletivo Empresarial	Endoscopia digestiva alta	11088
	343889	UNIMED BELO HORIZONTE COOPERATIVA DE TRABALHO MÃ?DICO	Cooperativa Médica	202007	Coletivo Empresarial	Cirúrgica	11079
	368253	HAPVIDA ASSISTENCIA MEDICA S.A.	Medicina de Grupo	202010	Coletivo Empresarial	Cirúrgica	11061
	368253	HAPVIDA ASSISTENCIA MEDICA S.A.	Medicina de Grupo	201710	Individual ou familiar	Endoscopia digestiva alta	11005
	343889	UNIMED BELO HORIZONTE COOPERATIVA DE TRABALHO MÃ?DICO	Cooperativa Médica	201610	Coletivo Empresarial	Cirúrgica	10986
	416428	SUL AMÃ?RICA SERVIÃ?OS DE SAÃ?DE S.A.	Medicina de Grupo	201710	Coletivo Empresarial	Endoscopia digestiva alta	10938
	368253	HAPVIDA ASSISTENCIA MEDICA S.A.	Medicina de Grupo	202001	Individual ou familiar	Endoscopia digestiva alta	10918
	326305	AMIL ASSISTÃ?NCIA MÃ?DICA INTERNACIONAL S.A.	Medicina de Grupo	201904	Individual ou familiar	Endoscopia digestiva alta	10875
	326305	AMIL ASSISTÃ?NCIA MÃ?DICA INTERNACIONAL S.A.	Medicina de Grupo	201901	Coletivo Empresarial	Colonoscopia	10873
	6246	SUL AMERICA COMPANHIA DE SEGURO SAÃ?DE	Seguradora	202004	Coletivo Empresarial	Cirúrgica	10867
	380661	METRUS INSTITUTO DE SEGURIDADE SOCIAL	Autogestão	201910	Coletivo Empresarial	Cirúrgica	10848
	6246	SUL AMERICA COMPANHIA DE SEGURO SAÃ?DE	Seguradora	201601	Individual ou familiar	Endoscopia digestiva alta	10821
	419133	POSTAL SAÃ?DE CAIXA DE ASSISTÃ?NCIA E SAÃ?DE DOS EMPREGADOS DOS CORREIOS	Autogestão	202101	Coletivo Empresarial	Cirúrgica	10802
	343889	UNIMED BELO HORIZONTE COOPERATIVA DE TRABALHO MÃ?DICO	Cooperativa Médica	201701	Coletivo Empresarial	Cirúrgica	10798
	339679	CENTRAL NACIONAL UNIMED - COOPERATIVA CENTRAL	Cooperativa Médica	202104	Coletivo por Adesão	Endoscopia digestiva alta	10772
	304701	UNIMED CURITIBA - SOCIEDADE COOPERATIVA DE MÃ?DICOS	Cooperativa Médica	201907	Individual ou familiar	Cirúrgica	10767
	339679	CENTRAL NACIONAL UNIMED - COOPERATIVA CENTRAL	Cooperativa Médica	202010	Coletivo Empresarial	Endoscopia digestiva alta	10763
	368253	HAPVIDA ASSISTENCIA MEDICA S.A.	Medicina de Grupo	201607	Individual ou familiar	Endoscopia digestiva alta	10738
	304701	UNIMED CURITIBA - SOCIEDADE COOPERATIVA DE MÃ?DICOS	Cooperativa Médica	201604	Individual ou familiar	Cirúrgica	10710
	302147	PREVENT SENIOR PRIVATE OPERADORA DE SAÃ?DE LTDA	Medicina de Grupo	201610	Individual ou familiar	Cirúrgica	10707
	339679	CENTRAL NACIONAL UNIMED - COOPERATIVA CENTRAL	Cooperativa Médica	201907	Coletivo Empresarial	Endoscopia digestiva alta	10670
	6246	SUL AMERICA COMPANHIA DE SEGURO SAÃ?DE	Seguradora	201910	Individual ou familiar	Endoscopia digestiva alta	10635
	419133	POSTAL SAÃ?DE CAIXA DE ASSISTÃ?NCIA E SAÃ?DE DOS EMPREGADOS DOS CORREIOS	Autogestão	201801	Coletivo Empresarial	Cirúrgica	10621
	339679	CENTRAL NACIONAL UNIMED - COOPERATIVA CENTRAL	Cooperativa Médica	201604	Coletivo Empresarial	Endoscopia digestiva alta	10617
	346659	CAIXA DE ASSISTÃ?NCIA DOS FUNCIONÃ?RIOS DO BANCO DO BRASIL	Autogestão	201801	Coletivo por Adesão	Cirúrgica	10599
	326305	AMIL ASSISTÃ?NCIA MÃ?DICA INTERNACIONAL S.A.	Medicina de Grupo	201704	Coletivo Empresarial	Obstétrica	10591
	6246	SUL AMERICA COMPANHIA DE SEGURO SAÃ?DE	Seguradora	201907	Individual ou familiar	Endoscopia digestiva alta	10569
	339679	CENTRAL NACIONAL UNIMED - COOPERATIVA CENTRAL	Cooperativa Médica	201904	Coletivo Empresarial	Endoscopia digestiva alta	10567
	302147	PREVENT SENIOR PRIVATE OPERADORA DE SAÃ?DE LTDA	Medicina de Grupo	201904	Individual ou familiar	Colonoscopia	10560
	326305	AMIL ASSISTÃ?NCIA MÃ?DICA INTERNACIONAL S.A.	Medicina de Grupo	202010	Individual ou familiar	Cirúrgica	10522
	343889	UNIMED BELO HORIZONTE COOPERATIVA DE TRABALHO MÃ?DICO	Cooperativa Médica	201601	Coletivo Empresarial	Cirúrgica	10514
	339679	CENTRAL NACIONAL UNIMED - COOPERATIVA CENTRAL	Cooperativa Médica	201610	Coletivo Empresarial	Endoscopia digestiva alta	10508
	419133	POSTAL SAÃ?DE CAIXA DE ASSISTÃ?NCIA E SAÃ?DE DOS EMPREGADOS DOS CORREIOS	Autogestão	201604	Coletivo Empresarial	Cirúrgica	10476
	6246	SUL AMERICA COMPANHIA DE SEGURO SAÃ?DE	Seguradora	201610	Individual ou familiar	Endoscopia digestiva alta	10474
	416428	SUL AMÃ?RICA SERVIÃ?OS DE SAÃ?DE S.A.	Medicina de Grupo	201704	Coletivo Empresarial	Endoscopia digestiva alta	10466
	6246	SUL AMERICA COMPANHIA DE SEGURO SAÃ?DE	Seguradora	201807	Individual ou familiar	Endoscopia digestiva alta	10464
	345695	VALE S/A	Autogestão	202004	Coletivo Empresarial	Cirúrgica	10450
	345695	VALE S/A	Autogestão	201904	Coletivo Empresarial	Cirúrgica	10450
	343889	UNIMED BELO HORIZONTE COOPERATIVA DE TRABALHO MÃ?DICO	Cooperativa Médica	202101	Coletivo Empresarial	Cirúrgica	10446
	304701	UNIMED CURITIBA - SOCIEDADE COOPERATIVA DE MÃ?DICOS	Cooperativa Médica	201910	Individual ou familiar	Cirúrgica	10420
	419133	POSTAL SAÃ?DE CAIXA DE ASSISTÃ?NCIA E SAÃ?DE DOS EMPREGADOS DOS CORREIOS	Autogestão	202001	Coletivo Empresarial	Cirúrgica	10420
	326305	AMIL ASSISTÃ?NCIA MÃ?DICA INTERNACIONAL S.A.	Medicina de Grupo	201804	Coletivo Empresarial	Obstétrica	10379
	339679	CENTRAL NACIONAL UNIMED - COOPERATIVA CENTRAL	Cooperativa Médica	201601	Coletivo Empresarial	Endoscopia digestiva alta	10364
	326305	AMIL ASSISTÃ?NCIA MÃ?DICA INTERNACIONAL S.A.	Medicina de Grupo	201601	Coletivo Empresarial	Colonoscopia	10336
	323080	GEAP AUTOGESTÃ?O EM SAÃ?DE	Autogestão	202001	Coletivo Empresarial	Cirúrgica	10322
	309222	GRUPO HOSPITALAR DO RIO DE JANEIRO LTDA	Medicina de Grupo	202010	Coletivo Empresarial	Cirúrgica	10309
	339679	CENTRAL NACIONAL UNIMED - COOPERATIVA CENTRAL	Cooperativa Médica	201810	Coletivo Empresarial	Endoscopia digestiva alta	10272
	6246	SUL AMERICA COMPANHIA DE SEGURO SAÃ?DE	Seguradora	201810	Individual ou familiar	Endoscopia digestiva alta	10269
	302147	PREVENT SENIOR PRIVATE OPERADORA DE SAÃ?DE LTDA	Medicina de Grupo	202101	Individual ou familiar	Cirúrgica	10232
	309222	GRUPO HOSPITALAR DO RIO DE JANEIRO LTDA	Medicina de Grupo	202101	Coletivo Empresarial	Cirúrgica	10210
	304701	UNIMED CURITIBA - SOCIEDADE COOPERATIVA DE MÃ?DICOS	Cooperativa Médica	201810	Individual ou familiar	Cirúrgica	10200
	368253	HAPVIDA ASSISTENCIA MEDICA S.A.	Medicina de Grupo	201704	Individual ou familiar	Endoscopia digestiva alta	10180
	339679	CENTRAL NACIONAL UNIMED - COOPERATIVA CENTRAL	Cooperativa Médica	201807	Coletivo Empresarial	Endoscopia digestiva alta	10166
	368253	HAPVIDA ASSISTENCIA MEDICA S.A.	Medicina de Grupo	201701	Individual ou familiar	Endoscopia digestiva alta	10133
	416428	SUL AMÃ?RICA SERVIÃ?OS DE SAÃ?DE S.A.	Medicina de Grupo	201807	Coletivo Empresarial	Endoscopia digestiva alta	10123
	302147	PREVENT SENIOR PRIVATE OPERADORA DE SAÃ?DE LTDA	Medicina de Grupo	201901	Individual ou familiar	Endoscopia digestiva alta	10109
	419133	POSTAL SAÃ?DE CAIXA DE ASSISTÃ?NCIA E SAÃ?DE DOS EMPREGADOS DOS CORREIOS	Autogestão	202107	Coletivo Empresarial	Cirúrgica	10101
	416428	SUL AMÃ?RICA SERVIÃ?OS DE SAÃ?DE S.A.	Medicina de Grupo	201810	Coletivo Empresarial	Endoscopia digestiva alta	10097
	6246	SUL AMERICA COMPANHIA DE SEGURO SAÃ?DE	Seguradora	201607	Coletivo por Adesão	Cirúrgica	10067
	323080	GEAP AUTOGESTÃ?O EM SAÃ?DE	Autogestão	201607	Coletivo Empresarial	Endoscopia digestiva alta	10065
	346659	CAIXA DE ASSISTÃ?NCIA DOS FUNCIONÃ?RIOS DO BANCO DO BRASIL	Autogestão	202010	Coletivo por Adesão	Cirúrgica	10055
	326305	AMIL ASSISTÃ?NCIA MÃ?DICA INTERNACIONAL S.A.	Medicina de Grupo	201707	Coletivo Empresarial	Obstétrica	10045
	6246	SUL AMERICA COMPANHIA DE SEGURO SAÃ?DE	Seguradora	202010	Coletivo por Adesão	Colonoscopia	10033
	326305	AMIL ASSISTÃ?NCIA MÃ?DICA INTERNACIONAL S.A.	Medicina de Grupo	201601	Coletivo Empresarial	Obstétrica	10029
	323080	GEAP AUTOGESTÃ?O EM SAÃ?DE	Autogestão	201604	Coletivo Empresarial	Endoscopia digestiva alta	10021
	419133	POSTAL SAÃ?DE CAIXA DE ASSISTÃ?NCIA E SAÃ?DE DOS EMPREGADOS DOS CORREIOS	Autogestão	202010	Coletivo Empresarial	Cirúrgica	10004
	304701	UNIMED CURITIBA - SOCIEDADE COOPERATIVA DE MÃ?DICOS	Cooperativa Médica	201601	Individual ou familiar	Cirúrgica	9983
	302147	PREVENT SENIOR PRIVATE OPERADORA DE SAÃ?DE LTDA	Medicina de Grupo	201804	Individual ou familiar	Colonoscopia	9980
	339679	CENTRAL NACIONAL UNIMED - COOPERATIVA CENTRAL	Cooperativa Médica	201910	Coletivo Empresarial	Endoscopia digestiva alta	9972
	304701	UNIMED CURITIBA - SOCIEDADE COOPERATIVA DE MÃ?DICOS	Cooperativa Médica	201701	Coletivo Empresarial	Cirúrgica	9969
	6246	SUL AMERICA COMPANHIA DE SEGURO SAÃ?DE	Seguradora	201904	Individual ou familiar	Endoscopia digestiva alta	9961
	326305	AMIL ASSISTÃ?NCIA MÃ?DICA INTERNACIONAL S.A.	Medicina de Grupo	201604	Coletivo Empresarial	Obstétrica	9942
	326305	AMIL ASSISTÃ?NCIA MÃ?DICA INTERNACIONAL S.A.	Medicina de Grupo	201901	Individual ou familiar	Endoscopia digestiva alta	9941
	368253	HAPVIDA ASSISTENCIA MEDICA S.A.	Medicina de Grupo	201610	Individual ou familiar	Endoscopia digestiva alta	9919
	343889	UNIMED BELO HORIZONTE COOPERATIVA DE TRABALHO MÃ?DICO	Cooperativa Médica	202107	Coletivo por Adesão	Cirúrgica	9885
	416428	SUL AMÃ?RICA SERVIÃ?OS DE SAÃ?DE S.A.	Medicina de Grupo	202001	Coletivo Empresarial	Endoscopia digestiva alta	9874
	346659	CAIXA DE ASSISTÃ?NCIA DOS FUNCIONÃ?RIOS DO BANCO DO BRASIL	Autogestão	201804	Coletivo por Adesão	Endoscopia digestiva alta	9867
	302147	PREVENT SENIOR PRIVATE OPERADORA DE SAÃ?DE LTDA	Medicina de Grupo	201710	Individual ou familiar	Colonoscopia	9835
	6246	SUL AMERICA COMPANHIA DE SEGURO SAÃ?DE	Seguradora	201907	Coletivo por Adesão	Cirúrgica	9825
	326305	AMIL ASSISTÃ?NCIA MÃ?DICA INTERNACIONAL S.A.	Medicina de Grupo	201807	Coletivo por Adesão	Câncer de mama feminino	625
	6246	SUL AMERICA COMPANHIA DE SEGURO SAÃ?DE	Seguradora	201707	Coletivo por Adesão	Cirúrgica	9823
	416428	SUL AMÃ?RICA SERVIÃ?OS DE SAÃ?DE S.A.	Medicina de Grupo	201901	Coletivo Empresarial	Endoscopia digestiva alta	9818
	326305	AMIL ASSISTÃ?NCIA MÃ?DICA INTERNACIONAL S.A.	Medicina de Grupo	202107	Individual ou familiar	Cirúrgica	9810
	368253	HAPVIDA ASSISTENCIA MEDICA S.A.	Medicina de Grupo	202004	Individual ou familiar	Cirúrgica	9796
	304701	UNIMED CURITIBA - SOCIEDADE COOPERATIVA DE MÃ?DICOS	Cooperativa Médica	202104	Coletivo Empresarial	Cirúrgica	9790
	326305	AMIL ASSISTÃ?NCIA MÃ?DICA INTERNACIONAL S.A.	Medicina de Grupo	201607	Coletivo Empresarial	Obstétrica	9783
	6246	SUL AMERICA COMPANHIA DE SEGURO SAÃ?DE	Seguradora	201807	Coletivo por Adesão	Cirúrgica	9778
	319996	UNIMED DO ESTADO DE SÃ?O PAULO - FEDERAÃ?Ã?O ESTADUAL DAS COOP. MÃ?DICAS	Cooperativa Médica	201607	Coletivo por Adesão	Cirúrgica	9765
	359017	NOTRE DAME INTERMÃ?DICA SAÃ?DE S.A.	Medicina de Grupo	201801	Coletivo Empresarial	Cirúrgica	9760
	339679	CENTRAL NACIONAL UNIMED - COOPERATIVA CENTRAL	Cooperativa Médica	201707	Coletivo Empresarial	Endoscopia digestiva alta	9754
	304701	UNIMED CURITIBA - SOCIEDADE COOPERATIVA DE MÃ?DICOS	Cooperativa Médica	201904	Individual ou familiar	Cirúrgica	9719
	345695	VALE S/A	Autogestão	202101	Coletivo Empresarial	Cirúrgica	9719
	345695	VALE S/A	Autogestão	201907	Coletivo Empresarial	Cirúrgica	9719
	304701	UNIMED CURITIBA - SOCIEDADE COOPERATIVA DE MÃ?DICOS	Cooperativa Médica	201610	Individual ou familiar	Cirúrgica	9711
	343889	UNIMED BELO HORIZONTE COOPERATIVA DE TRABALHO MÃ?DICO	Cooperativa Médica	201807	Coletivo Empresarial	Endoscopia digestiva alta	9711
	339679	CENTRAL NACIONAL UNIMED - COOPERATIVA CENTRAL	Cooperativa Médica	202001	Coletivo Empresarial	Endoscopia digestiva alta	9699
	345695	VALE S/A	Autogestão	201910	Coletivo Empresarial	Cirúrgica	9698
	345695	VALE S/A	Autogestão	202007	Coletivo Empresarial	Cirúrgica	9698
	302147	PREVENT SENIOR PRIVATE OPERADORA DE SAÃ?DE LTDA	Medicina de Grupo	201801	Individual ou familiar	Colonoscopia	9695
	343269	UNIMED DE LONDRINA COOPERATIVA DE TRABALHO MÃ?DICO	Cooperativa Médica	201710	Individual ou familiar	Cirúrgica	9678
	346659	CAIXA DE ASSISTÃ?NCIA DOS FUNCIONÃ?RIOS DO BANCO DO BRASIL	Autogestão	202104	Coletivo por Adesão	Cirúrgica	9665
	368253	HAPVIDA ASSISTENCIA MEDICA S.A.	Medicina de Grupo	202007	Individual ou familiar	Endoscopia digestiva alta	9640
	368253	HAPVIDA ASSISTENCIA MEDICA S.A.	Medicina de Grupo	201804	Coletivo Empresarial	Obstétrica	9638
	339679	CENTRAL NACIONAL UNIMED - COOPERATIVA CENTRAL	Cooperativa Médica	201704	Coletivo Empresarial	Endoscopia digestiva alta	9619
	339679	CENTRAL NACIONAL UNIMED - COOPERATIVA CENTRAL	Cooperativa Médica	201804	Coletivo Empresarial	Endoscopia digestiva alta	9618
	326305	AMIL ASSISTÃ?NCIA MÃ?DICA INTERNACIONAL S.A.	Medicina de Grupo	201910	Coletivo Empresarial	Colonoscopia	9617
	419133	POSTAL SAÃ?DE CAIXA DE ASSISTÃ?NCIA E SAÃ?DE DOS EMPREGADOS DOS CORREIOS	Autogestão	201804	Coletivo Empresarial	Cirúrgica	9613
	309222	GRUPO HOSPITALAR DO RIO DE JANEIRO LTDA	Medicina de Grupo	202104	Coletivo Empresarial	Cirúrgica	9583
	326305	AMIL ASSISTÃ?NCIA MÃ?DICA INTERNACIONAL S.A.	Medicina de Grupo	201801	Coletivo Empresarial	Obstétrica	9575
	326305	AMIL ASSISTÃ?NCIA MÃ?DICA INTERNACIONAL S.A.	Medicina de Grupo	201710	Coletivo Empresarial	Obstétrica	9552
	343889	UNIMED BELO HORIZONTE COOPERATIVA DE TRABALHO MÃ?DICO	Cooperativa Médica	201910	Coletivo Empresarial	Endoscopia digestiva alta	9549
	368253	HAPVIDA ASSISTENCIA MEDICA S.A.	Medicina de Grupo	201604	Coletivo Empresarial	Obstétrica	9545
	304701	UNIMED CURITIBA - SOCIEDADE COOPERATIVA DE MÃ?DICOS	Cooperativa Médica	201704	Coletivo Empresarial	Cirúrgica	9521
	345695	VALE S/A	Autogestão	202001	Coletivo Empresarial	Cirúrgica	9506
	346659	CAIXA DE ASSISTÃ?NCIA DOS FUNCIONÃ?RIOS DO BANCO DO BRASIL	Autogestão	201707	Coletivo por Adesão	Endoscopia digestiva alta	9500
	346659	CAIXA DE ASSISTÃ?NCIA DOS FUNCIONÃ?RIOS DO BANCO DO BRASIL	Autogestão	201607	Coletivo por Adesão	Endoscopia digestiva alta	9495
	302147	PREVENT SENIOR PRIVATE OPERADORA DE SAÃ?DE LTDA	Medicina de Grupo	201807	Individual ou familiar	Colonoscopia	9490
	323080	GEAP AUTOGESTÃ?O EM SAÃ?DE	Autogestão	201704	Coletivo Empresarial	Endoscopia digestiva alta	9488
	368253	HAPVIDA ASSISTENCIA MEDICA S.A.	Medicina de Grupo	201604	Individual ou familiar	Endoscopia digestiva alta	9465
	6246	SUL AMERICA COMPANHIA DE SEGURO SAÃ?DE	Seguradora	201804	Coletivo por Adesão	Cirúrgica	9443
	346659	CAIXA DE ASSISTÃ?NCIA DOS FUNCIONÃ?RIOS DO BANCO DO BRASIL	Autogestão	202101	Coletivo por Adesão	Cirúrgica	9433
	346659	CAIXA DE ASSISTÃ?NCIA DOS FUNCIONÃ?RIOS DO BANCO DO BRASIL	Autogestão	201807	Coletivo por Adesão	Endoscopia digestiva alta	9429
	304701	UNIMED CURITIBA - SOCIEDADE COOPERATIVA DE MÃ?DICOS	Cooperativa Médica	202010	Coletivo Empresarial	Cirúrgica	9413
	346659	CAIXA DE ASSISTÃ?NCIA DOS FUNCIONÃ?RIOS DO BANCO DO BRASIL	Autogestão	201710	Coletivo por Adesão	Endoscopia digestiva alta	9399
	416428	SUL AMÃ?RICA SERVIÃ?OS DE SAÃ?DE S.A.	Medicina de Grupo	202007	Coletivo Empresarial	Endoscopia digestiva alta	9368
	419133	POSTAL SAÃ?DE CAIXA DE ASSISTÃ?NCIA E SAÃ?DE DOS EMPREGADOS DOS CORREIOS	Autogestão	201710	Coletivo Empresarial	Cirúrgica	9350
	346659	CAIXA DE ASSISTÃ?NCIA DOS FUNCIONÃ?RIOS DO BANCO DO BRASIL	Autogestão	201701	Coletivo por Adesão	Cirúrgica	9341
	6246	SUL AMERICA COMPANHIA DE SEGURO SAÃ?DE	Seguradora	202007	Coletivo por Adesão	Endoscopia digestiva alta	9336
	343889	UNIMED BELO HORIZONTE COOPERATIVA DE TRABALHO MÃ?DICO	Cooperativa Médica	201901	Coletivo Empresarial	Endoscopia digestiva alta	9331
	326305	AMIL ASSISTÃ?NCIA MÃ?DICA INTERNACIONAL S.A.	Medicina de Grupo	201907	Individual ou familiar	Endoscopia digestiva alta	9284
	343889	UNIMED BELO HORIZONTE COOPERATIVA DE TRABALHO MÃ?DICO	Cooperativa Médica	201910	Coletivo por Adesão	Cirúrgica	9277
	343889	UNIMED BELO HORIZONTE COOPERATIVA DE TRABALHO MÃ?DICO	Cooperativa Médica	201907	Coletivo Empresarial	Endoscopia digestiva alta	9275
	419133	POSTAL SAÃ?DE CAIXA DE ASSISTÃ?NCIA E SAÃ?DE DOS EMPREGADOS DOS CORREIOS	Autogestão	201601	Coletivo Empresarial	Cirúrgica	9275
	326305	AMIL ASSISTÃ?NCIA MÃ?DICA INTERNACIONAL S.A.	Medicina de Grupo	201904	Coletivo Empresarial	Obstétrica	9266
	326305	AMIL ASSISTÃ?NCIA MÃ?DICA INTERNACIONAL S.A.	Medicina de Grupo	201810	Coletivo por Adesão	Câncer de mama feminino	625
	345695	VALE S/A	Autogestão	201810	Coletivo Empresarial	Cirúrgica	9222
	323080	GEAP AUTOGESTÃ?O EM SAÃ?DE	Autogestão	201610	Coletivo Empresarial	Endoscopia digestiva alta	9177
	416428	SUL AMÃ?RICA SERVIÃ?OS DE SAÃ?DE S.A.	Medicina de Grupo	201910	Coletivo Empresarial	Colonoscopia	9170
	343889	UNIMED BELO HORIZONTE COOPERATIVA DE TRABALHO MÃ?DICO	Cooperativa Médica	201804	Coletivo Empresarial	Endoscopia digestiva alta	9159
	302147	PREVENT SENIOR PRIVATE OPERADORA DE SAÃ?DE LTDA	Medicina de Grupo	201601	Individual ou familiar	Endoscopia digestiva alta	9151
	6246	SUL AMERICA COMPANHIA DE SEGURO SAÃ?DE	Seguradora	201804	Individual ou familiar	Endoscopia digestiva alta	9141
	323080	GEAP AUTOGESTÃ?O EM SAÃ?DE	Autogestão	201804	Coletivo Empresarial	Endoscopia digestiva alta	9134
	346659	CAIXA DE ASSISTÃ?NCIA DOS FUNCIONÃ?RIOS DO BANCO DO BRASIL	Autogestão	201704	Coletivo por Adesão	Endoscopia digestiva alta	9132
	343889	UNIMED BELO HORIZONTE COOPERATIVA DE TRABALHO MÃ?DICO	Cooperativa Médica	202107	Coletivo Empresarial	Endoscopia digestiva alta	9129
	326305	AMIL ASSISTÃ?NCIA MÃ?DICA INTERNACIONAL S.A.	Medicina de Grupo	201901	Coletivo Empresarial	Obstétrica	9121
	6246	SUL AMERICA COMPANHIA DE SEGURO SAÃ?DE	Seguradora	201704	Individual ou familiar	Endoscopia digestiva alta	9112
	343889	UNIMED BELO HORIZONTE COOPERATIVA DE TRABALHO MÃ?DICO	Cooperativa Médica	201907	Coletivo por Adesão	Cirúrgica	9111
	419133	POSTAL SAÃ?DE CAIXA DE ASSISTÃ?NCIA E SAÃ?DE DOS EMPREGADOS DOS CORREIOS	Autogestão	202104	Coletivo Empresarial	Cirúrgica	9108
	368253	HAPVIDA ASSISTENCIA MEDICA S.A.	Medicina de Grupo	201601	Individual ou familiar	Endoscopia digestiva alta	9105
	343889	UNIMED BELO HORIZONTE COOPERATIVA DE TRABALHO MÃ?DICO	Cooperativa Médica	201801	Coletivo Empresarial	Endoscopia digestiva alta	9071
	416428	SUL AMÃ?RICA SERVIÃ?OS DE SAÃ?DE S.A.	Medicina de Grupo	201801	Coletivo Empresarial	Endoscopia digestiva alta	9068
	6246	SUL AMERICA COMPANHIA DE SEGURO SAÃ?DE	Seguradora	201710	Individual ou familiar	Endoscopia digestiva alta	9058
	366871	PETRÃ?LEO BRASILEIRO S.A.-PETROBRAS	Autogestão	201901	Coletivo Empresarial	Cirúrgica	9053
	343889	UNIMED BELO HORIZONTE COOPERATIVA DE TRABALHO MÃ?DICO	Cooperativa Médica	201810	Coletivo Empresarial	Endoscopia digestiva alta	9037
	326305	AMIL ASSISTÃ?NCIA MÃ?DICA INTERNACIONAL S.A.	Medicina de Grupo	201701	Coletivo Empresarial	Obstétrica	9029
	326305	AMIL ASSISTÃ?NCIA MÃ?DICA INTERNACIONAL S.A.	Medicina de Grupo	201610	Coletivo Empresarial	Obstétrica	9025
	419133	POSTAL SAÃ?DE CAIXA DE ASSISTÃ?NCIA E SAÃ?DE DOS EMPREGADOS DOS CORREIOS	Autogestão	201707	Coletivo Empresarial	Cirúrgica	9024
	323080	GEAP AUTOGESTÃ?O EM SAÃ?DE	Autogestão	201707	Coletivo Empresarial	Endoscopia digestiva alta	9017
	6246	SUL AMERICA COMPANHIA DE SEGURO SAÃ?DE	Seguradora	201604	Coletivo por Adesão	Cirúrgica	9008
	343889	UNIMED BELO HORIZONTE COOPERATIVA DE TRABALHO MÃ?DICO	Cooperativa Médica	201707	Coletivo Empresarial	Endoscopia digestiva alta	9003
	343889	UNIMED BELO HORIZONTE COOPERATIVA DE TRABALHO MÃ?DICO	Cooperativa Médica	201904	Coletivo Empresarial	Endoscopia digestiva alta	8983
	6246	SUL AMERICA COMPANHIA DE SEGURO SAÃ?DE	Seguradora	201901	Coletivo por Adesão	Cirúrgica	8976
	323080	GEAP AUTOGESTÃ?O EM SAÃ?DE	Autogestão	201810	Coletivo Empresarial	Endoscopia digestiva alta	8976
	302147	PREVENT SENIOR PRIVATE OPERADORA DE SAÃ?DE LTDA	Medicina de Grupo	202004	Individual ou familiar	Cirúrgica	8966
	346659	CAIXA DE ASSISTÃ?NCIA DOS FUNCIONÃ?RIOS DO BANCO DO BRASIL	Autogestão	201810	Coletivo por Adesão	Endoscopia digestiva alta	8964
	346659	CAIXA DE ASSISTÃ?NCIA DOS FUNCIONÃ?RIOS DO BANCO DO BRASIL	Autogestão	201604	Coletivo por Adesão	Endoscopia digestiva alta	8954
	346659	CAIXA DE ASSISTÃ?NCIA DOS FUNCIONÃ?RIOS DO BANCO DO BRASIL	Autogestão	201704	Coletivo por Adesão	Cirúrgica	8952
	6246	SUL AMERICA COMPANHIA DE SEGURO SAÃ?DE	Seguradora	201810	Coletivo por Adesão	Cirúrgica	8946
	6246	SUL AMERICA COMPANHIA DE SEGURO SAÃ?DE	Seguradora	201701	Individual ou familiar	Endoscopia digestiva alta	8943
	416428	SUL AMÃ?RICA SERVIÃ?OS DE SAÃ?DE S.A.	Medicina de Grupo	201804	Coletivo Empresarial	Endoscopia digestiva alta	8929
	326305	AMIL ASSISTÃ?NCIA MÃ?DICA INTERNACIONAL S.A.	Medicina de Grupo	201810	Coletivo Empresarial	Obstétrica	8923
	416428	SUL AMÃ?RICA SERVIÃ?OS DE SAÃ?DE S.A.	Medicina de Grupo	201607	Coletivo Empresarial	Endoscopia digestiva alta	8913
	368253	HAPVIDA ASSISTENCIA MEDICA S.A.	Medicina de Grupo	201907	Coletivo Empresarial	Obstétrica	8910
	309222	GRUPO HOSPITALAR DO RIO DE JANEIRO LTDA	Medicina de Grupo	202001	Coletivo Empresarial	Cirúrgica	8894
	6246	SUL AMERICA COMPANHIA DE SEGURO SAÃ?DE	Seguradora	201801	Coletivo por Adesão	Cirúrgica	8879
	6246	SUL AMERICA COMPANHIA DE SEGURO SAÃ?DE	Seguradora	201610	Coletivo por Adesão	Cirúrgica	8875
	6246	SUL AMERICA COMPANHIA DE SEGURO SAÃ?DE	Seguradora	201710	Coletivo por Adesão	Cirúrgica	8868
	339679	CENTRAL NACIONAL UNIMED - COOPERATIVA CENTRAL	Cooperativa Médica	201710	Coletivo Empresarial	Endoscopia digestiva alta	8868
	366871	PETRÃ?LEO BRASILEIRO S.A.-PETROBRAS	Autogestão	201707	Coletivo Empresarial	Cirúrgica	8864
	302147	PREVENT SENIOR PRIVATE OPERADORA DE SAÃ?DE LTDA	Medicina de Grupo	201810	Individual ou familiar	Colonoscopia	8859
	6246	SUL AMERICA COMPANHIA DE SEGURO SAÃ?DE	Seguradora	201907	Individual ou familiar	Colonoscopia	8837
	6246	SUL AMERICA COMPANHIA DE SEGURO SAÃ?DE	Seguradora	201707	Individual ou familiar	Endoscopia digestiva alta	8823
	335690	UNIMED CAMPINAS - COOPERATIVA DE TRABALHO MÃ?DICO	Cooperativa Médica	201904	Coletivo Empresarial	Endoscopia digestiva alta	8799
	6246	SUL AMERICA COMPANHIA DE SEGURO SAÃ?DE	Seguradora	201601	Coletivo por Adesão	Cirúrgica	8796
	335690	UNIMED CAMPINAS - COOPERATIVA DE TRABALHO MÃ?DICO	Cooperativa Médica	201907	Coletivo Empresarial	Endoscopia digestiva alta	8788
	323080	GEAP AUTOGESTÃ?O EM SAÃ?DE	Autogestão	201701	Coletivo Empresarial	Cirúrgica	8784
	339679	CENTRAL NACIONAL UNIMED - COOPERATIVA CENTRAL	Cooperativa Médica	201901	Coletivo Empresarial	Endoscopia digestiva alta	8763
	323080	GEAP AUTOGESTÃ?O EM SAÃ?DE	Autogestão	201601	Coletivo Empresarial	Endoscopia digestiva alta	8760
	416428	SUL AMÃ?RICA SERVIÃ?OS DE SAÃ?DE S.A.	Medicina de Grupo	201907	Coletivo Empresarial	Colonoscopia	8760
	6246	SUL AMERICA COMPANHIA DE SEGURO SAÃ?DE	Seguradora	201701	Coletivo por Adesão	Cirúrgica	8750
	346659	CAIXA DE ASSISTÃ?NCIA DOS FUNCIONÃ?RIOS DO BANCO DO BRASIL	Autogestão	202004	Coletivo por Adesão	Cirúrgica	8741
	343889	UNIMED BELO HORIZONTE COOPERATIVA DE TRABALHO MÃ?DICO	Cooperativa Médica	202001	Coletivo por Adesão	Cirúrgica	8740
	309222	GRUPO HOSPITALAR DO RIO DE JANEIRO LTDA	Medicina de Grupo	201810	Coletivo Empresarial	Cirúrgica	8734
	6246	SUL AMERICA COMPANHIA DE SEGURO SAÃ?DE	Seguradora	201801	Individual ou familiar	Endoscopia digestiva alta	8715
	326305	AMIL ASSISTÃ?NCIA MÃ?DICA INTERNACIONAL S.A.	Medicina de Grupo	202101	Individual ou familiar	Cirúrgica	8709
	323080	GEAP AUTOGESTÃ?O EM SAÃ?DE	Autogestão	201701	Coletivo Empresarial	Endoscopia digestiva alta	8698
	6246	SUL AMERICA COMPANHIA DE SEGURO SAÃ?DE	Seguradora	201904	Coletivo por Adesão	Cirúrgica	8697
	343889	UNIMED BELO HORIZONTE COOPERATIVA DE TRABALHO MÃ?DICO	Cooperativa Médica	201604	Coletivo Empresarial	Endoscopia digestiva alta	8693
	346659	CAIXA DE ASSISTÃ?NCIA DOS FUNCIONÃ?RIOS DO BANCO DO BRASIL	Autogestão	201610	Coletivo por Adesão	Endoscopia digestiva alta	8686
	343889	UNIMED BELO HORIZONTE COOPERATIVA DE TRABALHO MÃ?DICO	Cooperativa Médica	202004	Coletivo Empresarial	Cirúrgica	8655
	6246	SUL AMERICA COMPANHIA DE SEGURO SAÃ?DE	Seguradora	201910	Individual ou familiar	Colonoscopia	8645
	343889	UNIMED BELO HORIZONTE COOPERATIVA DE TRABALHO MÃ?DICO	Cooperativa Médica	201904	Coletivo por Adesão	Cirúrgica	8629
	6246	SUL AMERICA COMPANHIA DE SEGURO SAÃ?DE	Seguradora	201910	Coletivo por Adesão	Cirúrgica	8619
	6246	SUL AMERICA COMPANHIA DE SEGURO SAÃ?DE	Seguradora	201704	Coletivo por Adesão	Cirúrgica	8615
	5711	BRADESCO SAÃ?DE S.A.	Seguradora	201807	Individual ou familiar	Cirúrgica	8612
	6246	SUL AMERICA COMPANHIA DE SEGURO SAÃ?DE	Seguradora	202001	Individual ou familiar	Endoscopia digestiva alta	8609
	419133	POSTAL SAÃ?DE CAIXA DE ASSISTÃ?NCIA E SAÃ?DE DOS EMPREGADOS DOS CORREIOS	Autogestão	201704	Coletivo Empresarial	Cirúrgica	8608
	343889	UNIMED BELO HORIZONTE COOPERATIVA DE TRABALHO MÃ?DICO	Cooperativa Médica	201704	Coletivo Empresarial	Endoscopia digestiva alta	8606
	346659	CAIXA DE ASSISTÃ?NCIA DOS FUNCIONÃ?RIOS DO BANCO DO BRASIL	Autogestão	201801	Coletivo por Adesão	Endoscopia digestiva alta	8603
	335690	UNIMED CAMPINAS - COOPERATIVA DE TRABALHO MÃ?DICO	Cooperativa Médica	201707	Coletivo Empresarial	Endoscopia digestiva alta	8595
	368253	HAPVIDA ASSISTENCIA MEDICA S.A.	Medicina de Grupo	201910	Coletivo Empresarial	Obstétrica	8574
	343889	UNIMED BELO HORIZONTE COOPERATIVA DE TRABALHO MÃ?DICO	Cooperativa Médica	202010	Coletivo por Adesão	Cirúrgica	8547
	343889	UNIMED BELO HORIZONTE COOPERATIVA DE TRABALHO MÃ?DICO	Cooperativa Médica	201601	Coletivo Empresarial	Endoscopia digestiva alta	8544
	419133	POSTAL SAÃ?DE CAIXA DE ASSISTÃ?NCIA E SAÃ?DE DOS EMPREGADOS DOS CORREIOS	Autogestão	201607	Coletivo Empresarial	Endoscopia digestiva alta	8508
	6246	SUL AMERICA COMPANHIA DE SEGURO SAÃ?DE	Seguradora	201904	Individual ou familiar	Colonoscopia	8499
	335690	UNIMED CAMPINAS - COOPERATIVA DE TRABALHO MÃ?DICO	Cooperativa Médica	201804	Coletivo Empresarial	Endoscopia digestiva alta	8483
	326305	AMIL ASSISTÃ?NCIA MÃ?DICA INTERNACIONAL S.A.	Medicina de Grupo	201907	Coletivo Empresarial	Obstétrica	8474
	323080	GEAP AUTOGESTÃ?O EM SAÃ?DE	Autogestão	201904	Coletivo Empresarial	Endoscopia digestiva alta	8456
	5711	BRADESCO SAÃ?DE S.A.	Seguradora	201607	Individual ou familiar	Cirúrgica	8455
	6246	SUL AMERICA COMPANHIA DE SEGURO SAÃ?DE	Seguradora	202004	Coletivo Empresarial	Colonoscopia	8452
	345695	VALE S/A	Autogestão	201807	Coletivo Empresarial	Cirúrgica	8443
	419133	POSTAL SAÃ?DE CAIXA DE ASSISTÃ?NCIA E SAÃ?DE DOS EMPREGADOS DOS CORREIOS	Autogestão	201810	Coletivo Empresarial	Cirúrgica	8443
	303976	UNIMED BELÃ?M COOPERATIVA DE TRABALHO MÃ?DICO	Cooperativa Médica	202107	Individual ou familiar	Endoscopia digestiva alta	8440
	323080	GEAP AUTOGESTÃ?O EM SAÃ?DE	Autogestão	201710	Coletivo Empresarial	Endoscopia digestiva alta	8424
	302147	PREVENT SENIOR PRIVATE OPERADORA DE SAÃ?DE LTDA	Medicina de Grupo	201701	Individual ou familiar	Colonoscopia	8423
	419133	POSTAL SAÃ?DE CAIXA DE ASSISTÃ?NCIA E SAÃ?DE DOS EMPREGADOS DOS CORREIOS	Autogestão	201807	Coletivo Empresarial	Cirúrgica	8405
	323080	GEAP AUTOGESTÃ?O EM SAÃ?DE	Autogestão	201807	Coletivo Empresarial	Endoscopia digestiva alta	8398
	416428	SUL AMÃ?RICA SERVIÃ?OS DE SAÃ?DE S.A.	Medicina de Grupo	201610	Coletivo Empresarial	Endoscopia digestiva alta	8396
	339679	CENTRAL NACIONAL UNIMED - COOPERATIVA CENTRAL	Cooperativa Médica	201701	Coletivo Empresarial	Endoscopia digestiva alta	8395
	343889	UNIMED BELO HORIZONTE COOPERATIVA DE TRABALHO MÃ?DICO	Cooperativa Médica	201607	Coletivo Empresarial	Endoscopia digestiva alta	8393
	343889	UNIMED BELO HORIZONTE COOPERATIVA DE TRABALHO MÃ?DICO	Cooperativa Médica	201807	Coletivo por Adesão	Cirúrgica	8375
	339679	CENTRAL NACIONAL UNIMED - COOPERATIVA CENTRAL	Cooperativa Médica	201801	Coletivo Empresarial	Endoscopia digestiva alta	8356
	319996	UNIMED DO ESTADO DE SÃ?O PAULO - FEDERAÃ?Ã?O ESTADUAL DAS COOP. MÃ?DICAS	Cooperativa Médica	201607	Coletivo Empresarial	Cirúrgica	8350
	359017	NOTRE DAME INTERMÃ?DICA SAÃ?DE S.A.	Medicina de Grupo	202107	Coletivo Empresarial	Colonoscopia	8343
	419133	POSTAL SAÃ?DE CAIXA DE ASSISTÃ?NCIA E SAÃ?DE DOS EMPREGADOS DOS CORREIOS	Autogestão	201910	Coletivo Empresarial	Cirúrgica	8340
	335690	UNIMED CAMPINAS - COOPERATIVA DE TRABALHO MÃ?DICO	Cooperativa Médica	201704	Coletivo Empresarial	Endoscopia digestiva alta	8331
	304701	UNIMED CURITIBA - SOCIEDADE COOPERATIVA DE MÃ?DICOS	Cooperativa Médica	202107	Individual ou familiar	Cirúrgica	8311
	582	PORTO SEGURO - SEGURO SAÃ?DE S/A	Seguradora	202107	Coletivo Empresarial	Endoscopia digestiva alta	8278
	416428	SUL AMÃ?RICA SERVIÃ?OS DE SAÃ?DE S.A.	Medicina de Grupo	202107	Coletivo Empresarial	Colonoscopia	8263
	343889	UNIMED BELO HORIZONTE COOPERATIVA DE TRABALHO MÃ?DICO	Cooperativa Médica	201901	Coletivo por Adesão	Cirúrgica	8252
	419133	POSTAL SAÃ?DE CAIXA DE ASSISTÃ?NCIA E SAÃ?DE DOS EMPREGADOS DOS CORREIOS	Autogestão	201610	Coletivo Empresarial	Endoscopia digestiva alta	8241
	359017	NOTRE DAME INTERMÃ?DICA SAÃ?DE S.A.	Medicina de Grupo	201710	Coletivo Empresarial	Cirúrgica	8190
	419133	POSTAL SAÃ?DE CAIXA DE ASSISTÃ?NCIA E SAÃ?DE DOS EMPREGADOS DOS CORREIOS	Autogestão	201604	Coletivo Empresarial	Endoscopia digestiva alta	8190
	343889	UNIMED BELO HORIZONTE COOPERATIVA DE TRABALHO MÃ?DICO	Cooperativa Médica	201701	Coletivo Empresarial	Endoscopia digestiva alta	8180
	343889	UNIMED BELO HORIZONTE COOPERATIVA DE TRABALHO MÃ?DICO	Cooperativa Médica	201810	Coletivo por Adesão	Cirúrgica	8173
	309222	GRUPO HOSPITALAR DO RIO DE JANEIRO LTDA	Medicina de Grupo	201807	Coletivo Empresarial	Cirúrgica	8172
	6246	SUL AMERICA COMPANHIA DE SEGURO SAÃ?DE	Seguradora	202107	Coletivo por Adesão	Endoscopia digestiva alta	8167
	368253	HAPVIDA ASSISTENCIA MEDICA S.A.	Medicina de Grupo	201810	Coletivo Empresarial	Obstétrica	8164
	419133	POSTAL SAÃ?DE CAIXA DE ASSISTÃ?NCIA E SAÃ?DE DOS EMPREGADOS DOS CORREIOS	Autogestão	201707	Coletivo Empresarial	Endoscopia digestiva alta	8163
	346926	FUNDAÃ?Ã?O ASSISTENCIAL DOS SERVIDORES DO MINISTÃ?RIO DA FAZENDA	Autogestão	201704	Coletivo por Adesão	Cirúrgica	8144
	335690	UNIMED CAMPINAS - COOPERATIVA DE TRABALHO MÃ?DICO	Cooperativa Médica	201607	Coletivo Empresarial	Endoscopia digestiva alta	8123
	345695	VALE S/A	Autogestão	201707	Coletivo Empresarial	Cirúrgica	8106
	302147	PREVENT SENIOR PRIVATE OPERADORA DE SAÃ?DE LTDA	Medicina de Grupo	201704	Individual ou familiar	Endoscopia digestiva alta	8104
	323080	GEAP AUTOGESTÃ?O EM SAÃ?DE	Autogestão	201804	Coletivo Empresarial	Cirúrgica	8097
	323080	GEAP AUTOGESTÃ?O EM SAÃ?DE	Autogestão	201801	Coletivo Empresarial	Endoscopia digestiva alta	8089
	309222	GRUPO HOSPITALAR DO RIO DE JANEIRO LTDA	Medicina de Grupo	201907	Coletivo Empresarial	Cirúrgica	8087
	345695	VALE S/A	Autogestão	201804	Coletivo Empresarial	Cirúrgica	8080
	368253	HAPVIDA ASSISTENCIA MEDICA S.A.	Medicina de Grupo	201904	Coletivo Empresarial	Obstétrica	8064
	368253	HAPVIDA ASSISTENCIA MEDICA S.A.	Medicina de Grupo	202001	Coletivo Empresarial	Obstétrica	8057
	304701	UNIMED CURITIBA - SOCIEDADE COOPERATIVA DE MÃ?DICOS	Cooperativa Médica	202001	Coletivo Empresarial	Cirúrgica	8048
	419133	POSTAL SAÃ?DE CAIXA DE ASSISTÃ?NCIA E SAÃ?DE DOS EMPREGADOS DOS CORREIOS	Autogestão	201710	Coletivo Empresarial	Endoscopia digestiva alta	8047
	416428	SUL AMÃ?RICA SERVIÃ?OS DE SAÃ?DE S.A.	Medicina de Grupo	201904	Coletivo Empresarial	Colonoscopia	8041
	343889	UNIMED BELO HORIZONTE COOPERATIVA DE TRABALHO MÃ?DICO	Cooperativa Médica	201710	Coletivo Empresarial	Endoscopia digestiva alta	8039
	5711	BRADESCO SAÃ?DE S.A.	Seguradora	201801	Individual ou familiar	Cirúrgica	8032
	326305	AMIL ASSISTÃ?NCIA MÃ?DICA INTERNACIONAL S.A.	Medicina de Grupo	202001	Coletivo Empresarial	Colonoscopia	8022
	326305	AMIL ASSISTÃ?NCIA MÃ?DICA INTERNACIONAL S.A.	Medicina de Grupo	201607	Coletivo por Adesão	Cirúrgica	8022
	366871	PETRÃ?LEO BRASILEIRO S.A.-PETROBRAS	Autogestão	201804	Coletivo Empresarial	Cirúrgica	8022
	393321	UNIMED-RIO COOPERATIVA DE TRABALHO MEDICO DO RIO DE JANEIRO	Cooperativa Médica	201604	Coletivo por Adesão	Cirúrgica	8015
	359017	NOTRE DAME INTERMÃ?DICA SAÃ?DE S.A.	Medicina de Grupo	201704	Coletivo Empresarial	Cirúrgica	8006
	323080	GEAP AUTOGESTÃ?O EM SAÃ?DE	Autogestão	201907	Coletivo Empresarial	Cirúrgica	7999
	304701	UNIMED CURITIBA - SOCIEDADE COOPERATIVA DE MÃ?DICOS	Cooperativa Médica	201701	Individual ou familiar	Cirúrgica	7982
	335690	UNIMED CAMPINAS - COOPERATIVA DE TRABALHO MÃ?DICO	Cooperativa Médica	201901	Coletivo Empresarial	Endoscopia digestiva alta	7955
	335690	UNIMED CAMPINAS - COOPERATIVA DE TRABALHO MÃ?DICO	Cooperativa Médica	201801	Coletivo Empresarial	Endoscopia digestiva alta	7949
	335690	UNIMED CAMPINAS - COOPERATIVA DE TRABALHO MÃ?DICO	Cooperativa Médica	201604	Coletivo Empresarial	Endoscopia digestiva alta	7947
	368253	HAPVIDA ASSISTENCIA MEDICA S.A.	Medicina de Grupo	202004	Coletivo Empresarial	Obstétrica	7946
	416428	SUL AMÃ?RICA SERVIÃ?OS DE SAÃ?DE S.A.	Medicina de Grupo	201701	Coletivo Empresarial	Endoscopia digestiva alta	7936
	416428	SUL AMÃ?RICA SERVIÃ?OS DE SAÃ?DE S.A.	Medicina de Grupo	202010	Coletivo Empresarial	Colonoscopia	7934
	359017	NOTRE DAME INTERMÃ?DICA SAÃ?DE S.A.	Medicina de Grupo	201604	Coletivo Empresarial	Cirúrgica	7899
	323080	GEAP AUTOGESTÃ?O EM SAÃ?DE	Autogestão	201901	Coletivo Empresarial	Endoscopia digestiva alta	7891
	368253	HAPVIDA ASSISTENCIA MEDICA S.A.	Medicina de Grupo	201901	Coletivo Empresarial	Obstétrica	7871
	343889	UNIMED BELO HORIZONTE COOPERATIVA DE TRABALHO MÃ?DICO	Cooperativa Médica	201610	Coletivo Empresarial	Endoscopia digestiva alta	7867
	419133	POSTAL SAÃ?DE CAIXA DE ASSISTÃ?NCIA E SAÃ?DE DOS EMPREGADOS DOS CORREIOS	Autogestão	201801	Coletivo Empresarial	Endoscopia digestiva alta	7867
	359017	NOTRE DAME INTERMÃ?DICA SAÃ?DE S.A.	Medicina de Grupo	201707	Coletivo Empresarial	Cirúrgica	7862
	326305	AMIL ASSISTÃ?NCIA MÃ?DICA INTERNACIONAL S.A.	Medicina de Grupo	201604	Coletivo por Adesão	Endoscopia digestiva alta	7860
	302147	PREVENT SENIOR PRIVATE OPERADORA DE SAÃ?DE LTDA	Medicina de Grupo	201604	Individual ou familiar	Cirúrgica	7854
	5711	BRADESCO SAÃ?DE S.A.	Seguradora	201604	Individual ou familiar	Cirúrgica	7841
	326305	AMIL ASSISTÃ?NCIA MÃ?DICA INTERNACIONAL S.A.	Medicina de Grupo	201607	Coletivo por Adesão	Endoscopia digestiva alta	7838
	323080	GEAP AUTOGESTÃ?O EM SAÃ?DE	Autogestão	201910	Coletivo Empresarial	Endoscopia digestiva alta	7833
	339679	CENTRAL NACIONAL UNIMED - COOPERATIVA CENTRAL	Cooperativa Médica	201601	Coletivo Empresarial	Obstétrica	7832
	368253	HAPVIDA ASSISTENCIA MEDICA S.A.	Medicina de Grupo	201807	Coletivo Empresarial	Obstétrica	7826
	323080	GEAP AUTOGESTÃ?O EM SAÃ?DE	Autogestão	201904	Coletivo Empresarial	Cirúrgica	7820
	345695	VALE S/A	Autogestão	201710	Coletivo Empresarial	Cirúrgica	7820
	357391	UNIMED VITORIA COOPERATIVA DE TRABALHO MEDICO	Cooperativa Médica	201901	Coletivo Empresarial	Endoscopia digestiva alta	7819
	323080	GEAP AUTOGESTÃ?O EM SAÃ?DE	Autogestão	201604	Coletivo Empresarial	Cirúrgica	7814
	302091	SÃ?O FRANCISCO SISTEMAS DE SAÃ?DE SOCIEDADE EMPRESÃ?RIA LIMITADA	Medicina de Grupo	201904	Coletivo Empresarial	Endoscopia digestiva alta	7813
	6246	SUL AMERICA COMPANHIA DE SEGURO SAÃ?DE	Seguradora	201901	Individual ou familiar	Colonoscopia	7800
	335690	UNIMED CAMPINAS - COOPERATIVA DE TRABALHO MÃ?DICO	Cooperativa Médica	201701	Coletivo Empresarial	Endoscopia digestiva alta	7797
	582	PORTO SEGURO - SEGURO SAÃ?DE S/A	Seguradora	201910	Coletivo Empresarial	Endoscopia digestiva alta	7785
	346659	CAIXA DE ASSISTÃ?NCIA DOS FUNCIONÃ?RIOS DO BANCO DO BRASIL	Autogestão	201907	Coletivo por Adesão	Endoscopia digestiva alta	7778
	346926	FUNDAÃ?Ã?O ASSISTENCIAL DOS SERVIDORES DO MINISTÃ?RIO DA FAZENDA	Autogestão	201704	Coletivo Empresarial	Cirúrgica	7762
	393321	UNIMED-RIO COOPERATIVA DE TRABALHO MEDICO DO RIO DE JANEIRO	Cooperativa Médica	201707	Individual ou familiar	Cirúrgica	7753
	343889	UNIMED BELO HORIZONTE COOPERATIVA DE TRABALHO MÃ?DICO	Cooperativa Médica	202001	Coletivo Empresarial	Endoscopia digestiva alta	7746
	419133	POSTAL SAÃ?DE CAIXA DE ASSISTÃ?NCIA E SAÃ?DE DOS EMPREGADOS DOS CORREIOS	Autogestão	202004	Coletivo Empresarial	Cirúrgica	7744
	357391	UNIMED VITORIA COOPERATIVA DE TRABALHO MEDICO	Cooperativa Médica	201810	Coletivo Empresarial	Endoscopia digestiva alta	7743
	335690	UNIMED CAMPINAS - COOPERATIVA DE TRABALHO MÃ?DICO	Cooperativa Médica	201910	Coletivo Empresarial	Endoscopia digestiva alta	7722
	346659	CAIXA DE ASSISTÃ?NCIA DOS FUNCIONÃ?RIOS DO BANCO DO BRASIL	Autogestão	201910	Coletivo por Adesão	Endoscopia digestiva alta	7719
	323080	GEAP AUTOGESTÃ?O EM SAÃ?DE	Autogestão	201607	Coletivo Empresarial	Cirúrgica	7716
	419133	POSTAL SAÃ?DE CAIXA DE ASSISTÃ?NCIA E SAÃ?DE DOS EMPREGADOS DOS CORREIOS	Autogestão	201704	Coletivo Empresarial	Endoscopia digestiva alta	7696
	359017	NOTRE DAME INTERMÃ?DICA SAÃ?DE S.A.	Medicina de Grupo	202101	Coletivo Empresarial	Colonoscopia	7687
	5711	BRADESCO SAÃ?DE S.A.	Seguradora	201810	Individual ou familiar	Cirúrgica	7686
	6246	SUL AMERICA COMPANHIA DE SEGURO SAÃ?DE	Seguradora	202101	Coletivo por Adesão	Endoscopia digestiva alta	7682
	393321	UNIMED-RIO COOPERATIVA DE TRABALHO MEDICO DO RIO DE JANEIRO	Cooperativa Médica	201604	Individual ou familiar	Cirúrgica	7678
	359017	NOTRE DAME INTERMÃ?DICA SAÃ?DE S.A.	Medicina de Grupo	201607	Coletivo Empresarial	Cirúrgica	7673
	326305	AMIL ASSISTÃ?NCIA MÃ?DICA INTERNACIONAL S.A.	Medicina de Grupo	202004	Coletivo Empresarial	Endoscopia digestiva alta	7672
	339679	CENTRAL NACIONAL UNIMED - COOPERATIVA CENTRAL	Cooperativa Médica	201607	Coletivo Empresarial	Obstétrica	7670
	345695	VALE S/A	Autogestão	202010	Coletivo Empresarial	Cirúrgica	7662
	323080	GEAP AUTOGESTÃ?O EM SAÃ?DE	Autogestão	201907	Coletivo Empresarial	Endoscopia digestiva alta	7650
	345695	VALE S/A	Autogestão	201801	Coletivo Empresarial	Cirúrgica	7630
	368253	HAPVIDA ASSISTENCIA MEDICA S.A.	Medicina de Grupo	201801	Coletivo Empresarial	Obstétrica	7602
	582	PORTO SEGURO - SEGURO SAÃ?DE S/A	Seguradora	201907	Coletivo Empresarial	Endoscopia digestiva alta	7599
	345695	VALE S/A	Autogestão	202107	Coletivo Empresarial	Cirúrgica	7595
	323080	GEAP AUTOGESTÃ?O EM SAÃ?DE	Autogestão	202101	Coletivo Empresarial	Cirúrgica	7587
	368253	HAPVIDA ASSISTENCIA MEDICA S.A.	Medicina de Grupo	201910	Coletivo por Adesão	Cirúrgica	7586
	5711	BRADESCO SAÃ?DE S.A.	Seguradora	201601	Individual ou familiar	Cirúrgica	7584
	6246	SUL AMERICA COMPANHIA DE SEGURO SAÃ?DE	Seguradora	202001	Coletivo por Adesão	Cirúrgica	7583
	323080	GEAP AUTOGESTÃ?O EM SAÃ?DE	Autogestão	201910	Coletivo Empresarial	Cirúrgica	7578
	304701	UNIMED CURITIBA - SOCIEDADE COOPERATIVA DE MÃ?DICOS	Cooperativa Médica	202007	Coletivo Empresarial	Cirúrgica	7575
	368253	HAPVIDA ASSISTENCIA MEDICA S.A.	Medicina de Grupo	201710	Coletivo Empresarial	Obstétrica	7575
	419133	POSTAL SAÃ?DE CAIXA DE ASSISTÃ?NCIA E SAÃ?DE DOS EMPREGADOS DOS CORREIOS	Autogestão	201804	Coletivo Empresarial	Endoscopia digestiva alta	7574
	309222	GRUPO HOSPITALAR DO RIO DE JANEIRO LTDA	Medicina de Grupo	202007	Coletivo Empresarial	Cirúrgica	7567
	393321	UNIMED-RIO COOPERATIVA DE TRABALHO MEDICO DO RIO DE JANEIRO	Cooperativa Médica	201810	Individual ou familiar	Cirúrgica	7558
	416428	SUL AMÃ?RICA SERVIÃ?OS DE SAÃ?DE S.A.	Medicina de Grupo	201604	Coletivo Empresarial	Endoscopia digestiva alta	7556
	416428	SUL AMÃ?RICA SERVIÃ?OS DE SAÃ?DE S.A.	Medicina de Grupo	202101	Coletivo Empresarial	Colonoscopia	7533
	309222	GRUPO HOSPITALAR DO RIO DE JANEIRO LTDA	Medicina de Grupo	201901	Coletivo Empresarial	Cirúrgica	7526
	326305	AMIL ASSISTÃ?NCIA MÃ?DICA INTERNACIONAL S.A.	Medicina de Grupo	201910	Individual ou familiar	Endoscopia digestiva alta	7523
	6246	SUL AMERICA COMPANHIA DE SEGURO SAÃ?DE	Seguradora	202007	Coletivo por Adesão	Colonoscopia	7521
	346659	CAIXA DE ASSISTÃ?NCIA DOS FUNCIONÃ?RIOS DO BANCO DO BRASIL	Autogestão	201701	Coletivo por Adesão	Endoscopia digestiva alta	7515
	326305	AMIL ASSISTÃ?NCIA MÃ?DICA INTERNACIONAL S.A.	Medicina de Grupo	202104	Individual ou familiar	Cirúrgica	7508
	582	PORTO SEGURO - SEGURO SAÃ?DE S/A	Seguradora	201804	Coletivo Empresarial	Endoscopia digestiva alta	7507
	345695	VALE S/A	Autogestão	201704	Coletivo Empresarial	Cirúrgica	7504
	368253	HAPVIDA ASSISTENCIA MEDICA S.A.	Medicina de Grupo	201907	Coletivo por Adesão	Cirúrgica	7503
	6246	SUL AMERICA COMPANHIA DE SEGURO SAÃ?DE	Seguradora	201810	Individual ou familiar	Colonoscopia	7502
	582	PORTO SEGURO - SEGURO SAÃ?DE S/A	Seguradora	201810	Coletivo Empresarial	Endoscopia digestiva alta	7496
	346659	CAIXA DE ASSISTÃ?NCIA DOS FUNCIONÃ?RIOS DO BANCO DO BRASIL	Autogestão	201904	Coletivo por Adesão	Endoscopia digestiva alta	7496
	326305	AMIL ASSISTÃ?NCIA MÃ?DICA INTERNACIONAL S.A.	Medicina de Grupo	202007	Individual ou familiar	Cirúrgica	7488
	326305	AMIL ASSISTÃ?NCIA MÃ?DICA INTERNACIONAL S.A.	Medicina de Grupo	201910	Coletivo Empresarial	Obstétrica	7481
	335690	UNIMED CAMPINAS - COOPERATIVA DE TRABALHO MÃ?DICO	Cooperativa Médica	202001	Coletivo Empresarial	Endoscopia digestiva alta	7471
	335690	UNIMED CAMPINAS - COOPERATIVA DE TRABALHO MÃ?DICO	Cooperativa Médica	201710	Coletivo Empresarial	Endoscopia digestiva alta	7468
	357391	UNIMED VITORIA COOPERATIVA DE TRABALHO MEDICO	Cooperativa Médica	201907	Coletivo Empresarial	Endoscopia digestiva alta	7467
	582	PORTO SEGURO - SEGURO SAÃ?DE S/A	Seguradora	201710	Coletivo Empresarial	Endoscopia digestiva alta	7466
	339679	CENTRAL NACIONAL UNIMED - COOPERATIVA CENTRAL	Cooperativa Médica	201604	Coletivo Empresarial	Obstétrica	7460
	393321	UNIMED-RIO COOPERATIVA DE TRABALHO MEDICO DO RIO DE JANEIRO	Cooperativa Médica	201907	Coletivo por Adesão	Cirúrgica	7453
	393321	UNIMED-RIO COOPERATIVA DE TRABALHO MEDICO DO RIO DE JANEIRO	Cooperativa Médica	202107	Coletivo por Adesão	Cirúrgica	7450
	368253	HAPVIDA ASSISTENCIA MEDICA S.A.	Medicina de Grupo	202107	Coletivo Empresarial	Obstétrica	7448
	416428	SUL AMÃ?RICA SERVIÃ?OS DE SAÃ?DE S.A.	Medicina de Grupo	201707	Coletivo Empresarial	Colonoscopia	7445
	582	PORTO SEGURO - SEGURO SAÃ?DE S/A	Seguradora	201904	Coletivo Empresarial	Endoscopia digestiva alta	7440
	309222	GRUPO HOSPITALAR DO RIO DE JANEIRO LTDA	Medicina de Grupo	201801	Coletivo Empresarial	Cirúrgica	7436
	343889	UNIMED BELO HORIZONTE COOPERATIVA DE TRABALHO MÃ?DICO	Cooperativa Médica	202010	Coletivo Empresarial	Endoscopia digestiva alta	7436
	323080	GEAP AUTOGESTÃ?O EM SAÃ?DE	Autogestão	201810	Coletivo Empresarial	Cirúrgica	7428
	5711	BRADESCO SAÃ?DE S.A.	Seguradora	201704	Individual ou familiar	Cirúrgica	7423
	582	PORTO SEGURO - SEGURO SAÃ?DE S/A	Seguradora	202010	Coletivo Empresarial	Endoscopia digestiva alta	7414
	346659	CAIXA DE ASSISTÃ?NCIA DOS FUNCIONÃ?RIOS DO BANCO DO BRASIL	Autogestão	201601	Coletivo por Adesão	Endoscopia digestiva alta	7396
	323080	GEAP AUTOGESTÃ?O EM SAÃ?DE	Autogestão	201601	Coletivo Empresarial	Cirúrgica	7387
	335690	UNIMED CAMPINAS - COOPERATIVA DE TRABALHO MÃ?DICO	Cooperativa Médica	201601	Coletivo Empresarial	Endoscopia digestiva alta	7382
	416428	SUL AMÃ?RICA SERVIÃ?OS DE SAÃ?DE S.A.	Medicina de Grupo	202104	Coletivo Empresarial	Endoscopia digestiva alta	7382
	326305	AMIL ASSISTÃ?NCIA MÃ?DICA INTERNACIONAL S.A.	Medicina de Grupo	201601	Coletivo por Adesão	Cirúrgica	7380
	393321	UNIMED-RIO COOPERATIVA DE TRABALHO MEDICO DO RIO DE JANEIRO	Cooperativa Médica	201710	Individual ou familiar	Cirúrgica	7379
	368253	HAPVIDA ASSISTENCIA MEDICA S.A.	Medicina de Grupo	201704	Coletivo Empresarial	Obstétrica	7371
	368253	HAPVIDA ASSISTENCIA MEDICA S.A.	Medicina de Grupo	202007	Coletivo Empresarial	Obstétrica	7367
	323080	GEAP AUTOGESTÃ?O EM SAÃ?DE	Autogestão	201704	Coletivo Empresarial	Cirúrgica	7363
	5711	BRADESCO SAÃ?DE S.A.	Seguradora	201901	Individual ou familiar	Cirúrgica	7361
	393321	UNIMED-RIO COOPERATIVA DE TRABALHO MEDICO DO RIO DE JANEIRO	Cooperativa Médica	201707	Coletivo por Adesão	Cirúrgica	7317
	323080	GEAP AUTOGESTÃ?O EM SAÃ?DE	Autogestão	201707	Coletivo Empresarial	Cirúrgica	7311
	346659	CAIXA DE ASSISTÃ?NCIA DOS FUNCIONÃ?RIOS DO BANCO DO BRASIL	Autogestão	202007	Coletivo por Adesão	Cirúrgica	7308
	368253	HAPVIDA ASSISTENCIA MEDICA S.A.	Medicina de Grupo	201707	Coletivo Empresarial	Obstétrica	7288
	304701	UNIMED CURITIBA - SOCIEDADE COOPERATIVA DE MÃ?DICOS	Cooperativa Médica	202101	Coletivo Empresarial	Cirúrgica	7263
	357391	UNIMED VITORIA COOPERATIVA DE TRABALHO MEDICO	Cooperativa Médica	202001	Coletivo Empresarial	Endoscopia digestiva alta	7262
	303976	UNIMED BELÃ?M COOPERATIVA DE TRABALHO MÃ?DICO	Cooperativa Médica	201904	Individual ou familiar	Endoscopia digestiva alta	7252
	5711	BRADESCO SAÃ?DE S.A.	Seguradora	201904	Individual ou familiar	Cirúrgica	7249
	304701	UNIMED CURITIBA - SOCIEDADE COOPERATIVA DE MÃ?DICOS	Cooperativa Médica	202107	Coletivo Empresarial	Endoscopia digestiva alta	7246
	5711	BRADESCO SAÃ?DE S.A.	Seguradora	201804	Individual ou familiar	Cirúrgica	7235
	323080	GEAP AUTOGESTÃ?O EM SAÃ?DE	Autogestão	202010	Coletivo Empresarial	Cirúrgica	7211
	582	PORTO SEGURO - SEGURO SAÃ?DE S/A	Seguradora	202001	Coletivo Empresarial	Endoscopia digestiva alta	7203
	393321	UNIMED-RIO COOPERATIVA DE TRABALHO MEDICO DO RIO DE JANEIRO	Cooperativa Médica	202001	Coletivo por Adesão	Cirúrgica	7202
	357391	UNIMED VITORIA COOPERATIVA DE TRABALHO MEDICO	Cooperativa Médica	202107	Coletivo Empresarial	Endoscopia digestiva alta	7200
	6246	SUL AMERICA COMPANHIA DE SEGURO SAÃ?DE	Seguradora	202010	Coletivo por Adesão	Cirúrgica	7193
	416428	SUL AMÃ?RICA SERVIÃ?OS DE SAÃ?DE S.A.	Medicina de Grupo	201601	Coletivo Empresarial	Endoscopia digestiva alta	7193
	366871	PETRÃ?LEO BRASILEIRO S.A.-PETROBRAS	Autogestão	201710	Coletivo Empresarial	Cirúrgica	7183
	701	UNIMED SEGUROS SAÃ?DE S/A	Seguradora	201910	Coletivo Empresarial	Cirúrgica	7181
	368253	HAPVIDA ASSISTENCIA MEDICA S.A.	Medicina de Grupo	202001	Coletivo por Adesão	Cirúrgica	7179
	343889	UNIMED BELO HORIZONTE COOPERATIVA DE TRABALHO MÃ?DICO	Cooperativa Médica	202104	Coletivo Empresarial	Endoscopia digestiva alta	7176
	368253	HAPVIDA ASSISTENCIA MEDICA S.A.	Medicina de Grupo	202004	Coletivo Empresarial	Endoscopia digestiva alta	7167
	357391	UNIMED VITORIA COOPERATIVA DE TRABALHO MEDICO	Cooperativa Médica	201807	Coletivo Empresarial	Endoscopia digestiva alta	7164
	304701	UNIMED CURITIBA - SOCIEDADE COOPERATIVA DE MÃ?DICOS	Cooperativa Médica	201901	Individual ou familiar	Cirúrgica	7158
	326305	AMIL ASSISTÃ?NCIA MÃ?DICA INTERNACIONAL S.A.	Medicina de Grupo	201604	Coletivo por Adesão	Cirúrgica	7156
	5711	BRADESCO SAÃ?DE S.A.	Seguradora	201710	Individual ou familiar	Cirúrgica	7142
	343889	UNIMED BELO HORIZONTE COOPERATIVA DE TRABALHO MÃ?DICO	Cooperativa Médica	201801	Coletivo por Adesão	Cirúrgica	7142
	393321	UNIMED-RIO COOPERATIVA DE TRABALHO MEDICO DO RIO DE JANEIRO	Cooperativa Médica	201807	Individual ou familiar	Cirúrgica	7140
	582	PORTO SEGURO - SEGURO SAÃ?DE S/A	Seguradora	201807	Coletivo Empresarial	Endoscopia digestiva alta	7121
	352501	UNIMED PORTO ALEGRE - COOPERATIVA MÃ?DICA LTDA.	Cooperativa Médica	202107	Coletivo Empresarial	Cirúrgica	7121
	416428	SUL AMÃ?RICA SERVIÃ?OS DE SAÃ?DE S.A.	Medicina de Grupo	201710	Coletivo Empresarial	Colonoscopia	7114
	419133	POSTAL SAÃ?DE CAIXA DE ASSISTÃ?NCIA E SAÃ?DE DOS EMPREGADOS DOS CORREIOS	Autogestão	201907	Coletivo Empresarial	Endoscopia digestiva alta	7108
	326305	AMIL ASSISTÃ?NCIA MÃ?DICA INTERNACIONAL S.A.	Medicina de Grupo	202004	Coletivo Empresarial	Obstétrica	7099
	303976	UNIMED BELÃ?M COOPERATIVA DE TRABALHO MÃ?DICO	Cooperativa Médica	201907	Individual ou familiar	Endoscopia digestiva alta	7093
	701	UNIMED SEGUROS SAÃ?DE S/A	Seguradora	201907	Coletivo Empresarial	Cirúrgica	7090
	5711	BRADESCO SAÃ?DE S.A.	Seguradora	201610	Individual ou familiar	Cirúrgica	7088
	5711	BRADESCO SAÃ?DE S.A.	Seguradora	201907	Individual ou familiar	Cirúrgica	7084
	368253	HAPVIDA ASSISTENCIA MEDICA S.A.	Medicina de Grupo	202104	Coletivo Empresarial	Obstétrica	7076
	343889	UNIMED BELO HORIZONTE COOPERATIVA DE TRABALHO MÃ?DICO	Cooperativa Médica	201710	Coletivo por Adesão	Cirúrgica	7072
	303976	UNIMED BELÃ?M COOPERATIVA DE TRABALHO MÃ?DICO	Cooperativa Médica	201604	Individual ou familiar	Endoscopia digestiva alta	7064
	393321	UNIMED-RIO COOPERATIVA DE TRABALHO MEDICO DO RIO DE JANEIRO	Cooperativa Médica	201601	Coletivo por Adesão	Cirúrgica	7040
	303976	UNIMED BELÃ?M COOPERATIVA DE TRABALHO MÃ?DICO	Cooperativa Médica	201801	Individual ou familiar	Endoscopia digestiva alta	7034
	326305	AMIL ASSISTÃ?NCIA MÃ?DICA INTERNACIONAL S.A.	Medicina de Grupo	202001	Coletivo Empresarial	Obstétrica	7032
	419133	POSTAL SAÃ?DE CAIXA DE ASSISTÃ?NCIA E SAÃ?DE DOS EMPREGADOS DOS CORREIOS	Autogestão	201810	Coletivo Empresarial	Endoscopia digestiva alta	7029
	335690	UNIMED CAMPINAS - COOPERATIVA DE TRABALHO MÃ?DICO	Cooperativa Médica	201610	Coletivo Empresarial	Endoscopia digestiva alta	7026
	335690	UNIMED CAMPINAS - COOPERATIVA DE TRABALHO MÃ?DICO	Cooperativa Médica	202107	Coletivo Empresarial	Endoscopia digestiva alta	7013
	326305	AMIL ASSISTÃ?NCIA MÃ?DICA INTERNACIONAL S.A.	Medicina de Grupo	201610	Coletivo por Adesão	Cirúrgica	7008
	357391	UNIMED VITORIA COOPERATIVA DE TRABALHO MEDICO	Cooperativa Médica	201704	Coletivo Empresarial	Cirúrgica	7002
	303976	UNIMED BELÃ?M COOPERATIVA DE TRABALHO MÃ?DICO	Cooperativa Médica	201910	Individual ou familiar	Endoscopia digestiva alta	6984
	6246	SUL AMERICA COMPANHIA DE SEGURO SAÃ?DE	Seguradora	201604	Individual ou familiar	Colonoscopia	6983
	357391	UNIMED VITORIA COOPERATIVA DE TRABALHO MEDICO	Cooperativa Médica	201910	Coletivo Empresarial	Endoscopia digestiva alta	6983
	366871	PETRÃ?LEO BRASILEIRO S.A.-PETROBRAS	Autogestão	201801	Coletivo Empresarial	Cirúrgica	6981
	343889	UNIMED BELO HORIZONTE COOPERATIVA DE TRABALHO MÃ?DICO	Cooperativa Médica	201804	Coletivo por Adesão	Cirúrgica	6978
	393321	UNIMED-RIO COOPERATIVA DE TRABALHO MEDICO DO RIO DE JANEIRO	Cooperativa Médica	201704	Individual ou familiar	Cirúrgica	6965
	416428	SUL AMÃ?RICA SERVIÃ?OS DE SAÃ?DE S.A.	Medicina de Grupo	201707	Coletivo Empresarial	Cirúrgica	6959
	416428	SUL AMÃ?RICA SERVIÃ?OS DE SAÃ?DE S.A.	Medicina de Grupo	202107	Coletivo Empresarial	Cirúrgica	6943
	368253	HAPVIDA ASSISTENCIA MEDICA S.A.	Medicina de Grupo	202101	Coletivo por Adesão	Cirúrgica	6937
	312126	FUNDAÃ?Ã?O SAÃ?DE ITAÃ?	Autogestão	201807	Coletivo Empresarial	Endoscopia digestiva alta	6936
	319996	UNIMED DO ESTADO DE SÃ?O PAULO - FEDERAÃ?Ã?O ESTADUAL DAS COOP. MÃ?DICAS	Cooperativa Médica	201801	Coletivo Empresarial	Cirúrgica	6927
	302147	PREVENT SENIOR PRIVATE OPERADORA DE SAÃ?DE LTDA	Medicina de Grupo	202007	Individual ou familiar	Endoscopia digestiva alta	6924
	323080	GEAP AUTOGESTÃ?O EM SAÃ?DE	Autogestão	202104	Coletivo Empresarial	Cirúrgica	6921
	393321	UNIMED-RIO COOPERATIVA DE TRABALHO MEDICO DO RIO DE JANEIRO	Cooperativa Médica	201907	Individual ou familiar	Cirúrgica	6919
	393321	UNIMED-RIO COOPERATIVA DE TRABALHO MEDICO DO RIO DE JANEIRO	Cooperativa Médica	201904	Individual ou familiar	Cirúrgica	6915
	309222	GRUPO HOSPITALAR DO RIO DE JANEIRO LTDA	Medicina de Grupo	201804	Coletivo Empresarial	Cirúrgica	6900
	393321	UNIMED-RIO COOPERATIVA DE TRABALHO MEDICO DO RIO DE JANEIRO	Cooperativa Médica	201601	Individual ou familiar	Cirúrgica	6898
	323080	GEAP AUTOGESTÃ?O EM SAÃ?DE	Autogestão	202001	Coletivo Empresarial	Endoscopia digestiva alta	6893
	323080	GEAP AUTOGESTÃ?O EM SAÃ?DE	Autogestão	201710	Coletivo Empresarial	Cirúrgica	6888
	701	UNIMED SEGUROS SAÃ?DE S/A	Seguradora	202107	Coletivo Empresarial	Cirúrgica	6887
	393321	UNIMED-RIO COOPERATIVA DE TRABALHO MEDICO DO RIO DE JANEIRO	Cooperativa Médica	201804	Individual ou familiar	Cirúrgica	6885
	582	PORTO SEGURO - SEGURO SAÃ?DE S/A	Seguradora	201707	Coletivo Empresarial	Endoscopia digestiva alta	6884
	6246	SUL AMERICA COMPANHIA DE SEGURO SAÃ?DE	Seguradora	201607	Individual ou familiar	Colonoscopia	6876
	5711	BRADESCO SAÃ?DE S.A.	Seguradora	201701	Individual ou familiar	Cirúrgica	6871
	6246	SUL AMERICA COMPANHIA DE SEGURO SAÃ?DE	Seguradora	201804	Individual ou familiar	Colonoscopia	6871
	303976	UNIMED BELÃ?M COOPERATIVA DE TRABALHO MÃ?DICO	Cooperativa Médica	202104	Individual ou familiar	Endoscopia digestiva alta	6864
	393321	UNIMED-RIO COOPERATIVA DE TRABALHO MEDICO DO RIO DE JANEIRO	Cooperativa Médica	201710	Coletivo por Adesão	Cirúrgica	6862
	343889	UNIMED BELO HORIZONTE COOPERATIVA DE TRABALHO MÃ?DICO	Cooperativa Médica	201707	Coletivo por Adesão	Cirúrgica	6860
	416428	SUL AMÃ?RICA SERVIÃ?OS DE SAÃ?DE S.A.	Medicina de Grupo	201810	Coletivo Empresarial	Colonoscopia	6860
	319996	UNIMED DO ESTADO DE SÃ?O PAULO - FEDERAÃ?Ã?O ESTADUAL DAS COOP. MÃ?DICAS	Cooperativa Médica	201607	Coletivo por Adesão	Endoscopia digestiva alta	6859
	419133	POSTAL SAÃ?DE CAIXA DE ASSISTÃ?NCIA E SAÃ?DE DOS EMPREGADOS DOS CORREIOS	Autogestão	201904	Coletivo Empresarial	Endoscopia digestiva alta	6859
	6246	SUL AMERICA COMPANHIA DE SEGURO SAÃ?DE	Seguradora	201707	Individual ou familiar	Colonoscopia	6847
	359017	NOTRE DAME INTERMÃ?DICA SAÃ?DE S.A.	Medicina de Grupo	201601	Coletivo Empresarial	Cirúrgica	6847
	419133	POSTAL SAÃ?DE CAIXA DE ASSISTÃ?NCIA E SAÃ?DE DOS EMPREGADOS DOS CORREIOS	Autogestão	201701	Coletivo Empresarial	Cirúrgica	6843
	6246	SUL AMERICA COMPANHIA DE SEGURO SAÃ?DE	Seguradora	201807	Individual ou familiar	Colonoscopia	6841
	303976	UNIMED BELÃ?M COOPERATIVA DE TRABALHO MÃ?DICO	Cooperativa Médica	201601	Individual ou familiar	Endoscopia digestiva alta	6830
	6246	SUL AMERICA COMPANHIA DE SEGURO SAÃ?DE	Seguradora	202101	Coletivo por Adesão	Colonoscopia	6828
	416428	SUL AMÃ?RICA SERVIÃ?OS DE SAÃ?DE S.A.	Medicina de Grupo	201901	Coletivo Empresarial	Colonoscopia	6827
	393321	UNIMED-RIO COOPERATIVA DE TRABALHO MEDICO DO RIO DE JANEIRO	Cooperativa Médica	201904	Coletivo por Adesão	Cirúrgica	6824
	309222	GRUPO HOSPITALAR DO RIO DE JANEIRO LTDA	Medicina de Grupo	201904	Coletivo Empresarial	Cirúrgica	6823
	339679	CENTRAL NACIONAL UNIMED - COOPERATIVA CENTRAL	Cooperativa Médica	202007	Coletivo Empresarial	Endoscopia digestiva alta	6823
	346659	CAIXA DE ASSISTÃ?NCIA DOS FUNCIONÃ?RIOS DO BANCO DO BRASIL	Autogestão	202001	Coletivo por Adesão	Endoscopia digestiva alta	6821
	303976	UNIMED BELÃ?M COOPERATIVA DE TRABALHO MÃ?DICO	Cooperativa Médica	201810	Individual ou familiar	Endoscopia digestiva alta	6810
	309222	GRUPO HOSPITALAR DO RIO DE JANEIRO LTDA	Medicina de Grupo	202007	Coletivo Empresarial	Endoscopia digestiva alta	6809
	357391	UNIMED VITORIA COOPERATIVA DE TRABALHO MEDICO	Cooperativa Médica	201801	Coletivo Empresarial	Endoscopia digestiva alta	6809
	357391	UNIMED VITORIA COOPERATIVA DE TRABALHO MEDICO	Cooperativa Médica	201707	Coletivo Empresarial	Endoscopia digestiva alta	6803
	303976	UNIMED BELÃ?M COOPERATIVA DE TRABALHO MÃ?DICO	Cooperativa Médica	201704	Individual ou familiar	Endoscopia digestiva alta	6794
	419133	POSTAL SAÃ?DE CAIXA DE ASSISTÃ?NCIA E SAÃ?DE DOS EMPREGADOS DOS CORREIOS	Autogestão	201601	Coletivo Empresarial	Endoscopia digestiva alta	6792
	6246	SUL AMERICA COMPANHIA DE SEGURO SAÃ?DE	Seguradora	202001	Individual ou familiar	Colonoscopia	6786
	326305	AMIL ASSISTÃ?NCIA MÃ?DICA INTERNACIONAL S.A.	Medicina de Grupo	202001	Individual ou familiar	Endoscopia digestiva alta	6781
	393321	UNIMED-RIO COOPERATIVA DE TRABALHO MEDICO DO RIO DE JANEIRO	Cooperativa Médica	201607	Coletivo por Adesão	Cirúrgica	6780
	309222	GRUPO HOSPITALAR DO RIO DE JANEIRO LTDA	Medicina de Grupo	201910	Coletivo Empresarial	Cirúrgica	6754
	319996	UNIMED DO ESTADO DE SÃ?O PAULO - FEDERAÃ?Ã?O ESTADUAL DAS COOP. MÃ?DICAS	Cooperativa Médica	201804	Coletivo Empresarial	Cirúrgica	6754
	339601	AGEMED SAÃ?DE LTDA - EM LIQUIDAÃ?Ã?O EXTRAJUDICIAL	Medicina de Grupo	201810	Coletivo Empresarial	Endoscopia digestiva alta	6751
	302091	SÃ?O FRANCISCO SISTEMAS DE SAÃ?DE SOCIEDADE EMPRESÃ?RIA LIMITADA	Medicina de Grupo	201907	Coletivo Empresarial	Endoscopia digestiva alta	6748
	393321	UNIMED-RIO COOPERATIVA DE TRABALHO MEDICO DO RIO DE JANEIRO	Cooperativa Médica	201610	Individual ou familiar	Cirúrgica	6747
	393321	UNIMED-RIO COOPERATIVA DE TRABALHO MEDICO DO RIO DE JANEIRO	Cooperativa Médica	201810	Coletivo por Adesão	Cirúrgica	6746
	701	UNIMED SEGUROS SAÃ?DE S/A	Seguradora	201904	Coletivo Empresarial	Cirúrgica	6744
	6246	SUL AMERICA COMPANHIA DE SEGURO SAÃ?DE	Seguradora	202107	Coletivo por Adesão	Colonoscopia	6744
	419133	POSTAL SAÃ?DE CAIXA DE ASSISTÃ?NCIA E SAÃ?DE DOS EMPREGADOS DOS CORREIOS	Autogestão	202007	Coletivo Empresarial	Cirúrgica	6737
	312924	CAIXA ECONÃ?MICA FEDERAL	Autogestão	201901	Coletivo por Adesão	Cirúrgica	6732
	5711	BRADESCO SAÃ?DE S.A.	Seguradora	201707	Individual ou familiar	Cirúrgica	6726
	303976	UNIMED BELÃ?M COOPERATIVA DE TRABALHO MÃ?DICO	Cooperativa Médica	201707	Individual ou familiar	Endoscopia digestiva alta	6726
	582	PORTO SEGURO - SEGURO SAÃ?DE S/A	Seguradora	201604	Coletivo Empresarial	Endoscopia digestiva alta	6725
	303976	UNIMED BELÃ?M COOPERATIVA DE TRABALHO MÃ?DICO	Cooperativa Médica	201804	Individual ou familiar	Endoscopia digestiva alta	6716
	357391	UNIMED VITORIA COOPERATIVA DE TRABALHO MEDICO	Cooperativa Médica	201904	Coletivo Empresarial	Endoscopia digestiva alta	6714
	339679	CENTRAL NACIONAL UNIMED - COOPERATIVA CENTRAL	Cooperativa Médica	201704	Coletivo Empresarial	Obstétrica	6704
	368253	HAPVIDA ASSISTENCIA MEDICA S.A.	Medicina de Grupo	202101	Coletivo Empresarial	Obstétrica	6701
	343889	UNIMED BELO HORIZONTE COOPERATIVA DE TRABALHO MÃ?DICO	Cooperativa Médica	202101	Coletivo Empresarial	Endoscopia digestiva alta	6699
	326305	AMIL ASSISTÃ?NCIA MÃ?DICA INTERNACIONAL S.A.	Medicina de Grupo	201707	Coletivo por Adesão	Cirúrgica	6694
	393321	UNIMED-RIO COOPERATIVA DE TRABALHO MEDICO DO RIO DE JANEIRO	Cooperativa Médica	201604	Coletivo Empresarial	Cirúrgica	6694
	345695	VALE S/A	Autogestão	201610	Coletivo Empresarial	Cirúrgica	6691
	400891	EMPRESA BRASILEIRA DE INFRA-ESTRUTURA AEROPORTUÃ?RIA	Autogestão	201907	Coletivo Empresarial	Cirúrgica	6681
	419133	POSTAL SAÃ?DE CAIXA DE ASSISTÃ?NCIA E SAÃ?DE DOS EMPREGADOS DOS CORREIOS	Autogestão	201701	Coletivo Empresarial	Endoscopia digestiva alta	6681
	701	UNIMED SEGUROS SAÃ?DE S/A	Seguradora	202001	Coletivo Empresarial	Cirúrgica	6680
	342084	UNIMED CUIABA COOPERATIVA DE TRABALHO MÃ?DICO	Cooperativa Médica	201704	Coletivo Empresarial	Cirúrgica	6677
	582	PORTO SEGURO - SEGURO SAÃ?DE S/A	Seguradora	201610	Coletivo Empresarial	Endoscopia digestiva alta	6670
	419133	POSTAL SAÃ?DE CAIXA DE ASSISTÃ?NCIA E SAÃ?DE DOS EMPREGADOS DOS CORREIOS	Autogestão	201807	Coletivo Empresarial	Endoscopia digestiva alta	6663
	357391	UNIMED VITORIA COOPERATIVA DE TRABALHO MEDICO	Cooperativa Médica	202010	Coletivo Empresarial	Endoscopia digestiva alta	6659
	335690	UNIMED CAMPINAS - COOPERATIVA DE TRABALHO MÃ?DICO	Cooperativa Médica	201807	Coletivo Empresarial	Endoscopia digestiva alta	6646
	303976	UNIMED BELÃ?M COOPERATIVA DE TRABALHO MÃ?DICO	Cooperativa Médica	201710	Individual ou familiar	Endoscopia digestiva alta	6636
	6246	SUL AMERICA COMPANHIA DE SEGURO SAÃ?DE	Seguradora	202010	Individual ou familiar	Endoscopia digestiva alta	6635
	312126	FUNDAÃ?Ã?O SAÃ?DE ITAÃ?	Autogestão	201710	Coletivo Empresarial	Endoscopia digestiva alta	6635
	304701	UNIMED CURITIBA - SOCIEDADE COOPERATIVA DE MÃ?DICOS	Cooperativa Médica	202004	Coletivo Empresarial	Cirúrgica	6634
	393321	UNIMED-RIO COOPERATIVA DE TRABALHO MEDICO DO RIO DE JANEIRO	Cooperativa Médica	201607	Individual ou familiar	Cirúrgica	6622
	304701	UNIMED CURITIBA - SOCIEDADE COOPERATIVA DE MÃ?DICOS	Cooperativa Médica	202104	Individual ou familiar	Cirúrgica	6620
	416428	SUL AMÃ?RICA SERVIÃ?OS DE SAÃ?DE S.A.	Medicina de Grupo	202010	Coletivo Empresarial	Cirúrgica	6616
	5711	BRADESCO SAÃ?DE S.A.	Seguradora	201910	Individual ou familiar	Cirúrgica	6615
	582	PORTO SEGURO - SEGURO SAÃ?DE S/A	Seguradora	201704	Coletivo Empresarial	Endoscopia digestiva alta	6614
	312126	FUNDAÃ?Ã?O SAÃ?DE ITAÃ?	Autogestão	201610	Coletivo Empresarial	Endoscopia digestiva alta	6614
	303976	UNIMED BELÃ?M COOPERATIVA DE TRABALHO MÃ?DICO	Cooperativa Médica	201607	Individual ou familiar	Endoscopia digestiva alta	6609
	302091	SÃ?O FRANCISCO SISTEMAS DE SAÃ?DE SOCIEDADE EMPRESÃ?RIA LIMITADA	Medicina de Grupo	201810	Coletivo Empresarial	Endoscopia digestiva alta	6606
	393321	UNIMED-RIO COOPERATIVA DE TRABALHO MEDICO DO RIO DE JANEIRO	Cooperativa Médica	201610	Coletivo por Adesão	Cirúrgica	6605
	366871	PETRÃ?LEO BRASILEIRO S.A.-PETROBRAS	Autogestão	201704	Coletivo Empresarial	Cirúrgica	6600
	342084	UNIMED CUIABA COOPERATIVA DE TRABALHO MÃ?DICO	Cooperativa Médica	202001	Coletivo Empresarial	Endoscopia digestiva alta	6596
	416428	SUL AMÃ?RICA SERVIÃ?OS DE SAÃ?DE S.A.	Medicina de Grupo	202001	Coletivo Empresarial	Colonoscopia	6590
	303976	UNIMED BELÃ?M COOPERATIVA DE TRABALHO MÃ?DICO	Cooperativa Médica	201701	Individual ou familiar	Endoscopia digestiva alta	6589
	393321	UNIMED-RIO COOPERATIVA DE TRABALHO MEDICO DO RIO DE JANEIRO	Cooperativa Médica	201807	Coletivo por Adesão	Cirúrgica	6585
	312126	FUNDAÃ?Ã?O SAÃ?DE ITAÃ?	Autogestão	201907	Coletivo Empresarial	Endoscopia digestiva alta	6584
	319996	UNIMED DO ESTADO DE SÃ?O PAULO - FEDERAÃ?Ã?O ESTADUAL DAS COOP. MÃ?DICAS	Cooperativa Médica	201604	Coletivo Empresarial	Endoscopia digestiva alta	6583
	319996	UNIMED DO ESTADO DE SÃ?O PAULO - FEDERAÃ?Ã?O ESTADUAL DAS COOP. MÃ?DICAS	Cooperativa Médica	201710	Coletivo Empresarial	Cirúrgica	6574
	359017	NOTRE DAME INTERMÃ?DICA SAÃ?DE S.A.	Medicina de Grupo	201610	Coletivo Empresarial	Cirúrgica	6568
	359017	NOTRE DAME INTERMÃ?DICA SAÃ?DE S.A.	Medicina de Grupo	202001	Coletivo Empresarial	Obstétrica	6567
	309222	GRUPO HOSPITALAR DO RIO DE JANEIRO LTDA	Medicina de Grupo	202010	Coletivo Empresarial	Endoscopia digestiva alta	6566
	326305	AMIL ASSISTÃ?NCIA MÃ?DICA INTERNACIONAL S.A.	Medicina de Grupo	201601	Coletivo por Adesão	Endoscopia digestiva alta	6562
	312126	FUNDAÃ?Ã?O SAÃ?DE ITAÃ?	Autogestão	201704	Coletivo Empresarial	Endoscopia digestiva alta	6549
	335690	UNIMED CAMPINAS - COOPERATIVA DE TRABALHO MÃ?DICO	Cooperativa Médica	201607	Coletivo Empresarial	Cirúrgica	6548
	393321	UNIMED-RIO COOPERATIVA DE TRABALHO MEDICO DO RIO DE JANEIRO	Cooperativa Médica	202001	Individual ou familiar	Cirúrgica	6546
	303976	UNIMED BELÃ?M COOPERATIVA DE TRABALHO MÃ?DICO	Cooperativa Médica	201901	Individual ou familiar	Endoscopia digestiva alta	6544
	343889	UNIMED BELO HORIZONTE COOPERATIVA DE TRABALHO MÃ?DICO	Cooperativa Médica	202007	Coletivo Empresarial	Endoscopia digestiva alta	6540
	345695	VALE S/A	Autogestão	201607	Coletivo Empresarial	Cirúrgica	6539
	303976	UNIMED BELÃ?M COOPERATIVA DE TRABALHO MÃ?DICO	Cooperativa Médica	202001	Individual ou familiar	Endoscopia digestiva alta	6532
	359017	NOTRE DAME INTERMÃ?DICA SAÃ?DE S.A.	Medicina de Grupo	201701	Coletivo Empresarial	Cirúrgica	6529
	312126	FUNDAÃ?Ã?O SAÃ?DE ITAÃ?	Autogestão	201910	Coletivo Empresarial	Endoscopia digestiva alta	6522
	312126	FUNDAÃ?Ã?O SAÃ?DE ITAÃ?	Autogestão	201810	Coletivo Empresarial	Endoscopia digestiva alta	6514
	343889	UNIMED BELO HORIZONTE COOPERATIVA DE TRABALHO MÃ?DICO	Cooperativa Médica	202007	Coletivo por Adesão	Cirúrgica	6503
	393321	UNIMED-RIO COOPERATIVA DE TRABALHO MEDICO DO RIO DE JANEIRO	Cooperativa Médica	201901	Individual ou familiar	Cirúrgica	6485
	312126	FUNDAÃ?Ã?O SAÃ?DE ITAÃ?	Autogestão	201904	Coletivo Empresarial	Endoscopia digestiva alta	6481
	359017	NOTRE DAME INTERMÃ?DICA SAÃ?DE S.A.	Medicina de Grupo	202004	Coletivo Empresarial	Obstétrica	6476
	400891	EMPRESA BRASILEIRA DE INFRA-ESTRUTURA AEROPORTUÃ?RIA	Autogestão	201904	Coletivo Empresarial	Cirúrgica	6468
	366871	PETRÃ?LEO BRASILEIRO S.A.-PETROBRAS	Autogestão	201804	Coletivo Empresarial	Endoscopia digestiva alta	6459
	419133	POSTAL SAÃ?DE CAIXA DE ASSISTÃ?NCIA E SAÃ?DE DOS EMPREGADOS DOS CORREIOS	Autogestão	201901	Coletivo Empresarial	Endoscopia digestiva alta	6457
	335690	UNIMED CAMPINAS - COOPERATIVA DE TRABALHO MÃ?DICO	Cooperativa Médica	202007	Coletivo Empresarial	Endoscopia digestiva alta	6455
	343889	UNIMED BELO HORIZONTE COOPERATIVA DE TRABALHO MÃ?DICO	Cooperativa Médica	202104	Coletivo por Adesão	Cirúrgica	6452
	323080	GEAP AUTOGESTÃ?O EM SAÃ?DE	Autogestão	201610	Coletivo Empresarial	Cirúrgica	6449
	6246	SUL AMERICA COMPANHIA DE SEGURO SAÃ?DE	Seguradora	201710	Individual ou familiar	Colonoscopia	6442
	303976	UNIMED BELÃ?M COOPERATIVA DE TRABALHO MÃ?DICO	Cooperativa Médica	202007	Individual ou familiar	Endoscopia digestiva alta	6431
	319996	UNIMED DO ESTADO DE SÃ?O PAULO - FEDERAÃ?Ã?O ESTADUAL DAS COOP. MÃ?DICAS	Cooperativa Médica	202007	Coletivo Empresarial	Endoscopia digestiva alta	6427
	345695	VALE S/A	Autogestão	201701	Coletivo Empresarial	Cirúrgica	6416
	416428	SUL AMÃ?RICA SERVIÃ?OS DE SAÃ?DE S.A.	Medicina de Grupo	201704	Coletivo Empresarial	Cirúrgica	6413
	326305	AMIL ASSISTÃ?NCIA MÃ?DICA INTERNACIONAL S.A.	Medicina de Grupo	201704	Coletivo por Adesão	Cirúrgica	6412
	343889	UNIMED BELO HORIZONTE COOPERATIVA DE TRABALHO MÃ?DICO	Cooperativa Médica	201607	Coletivo por Adesão	Cirúrgica	6409
	359017	NOTRE DAME INTERMÃ?DICA SAÃ?DE S.A.	Medicina de Grupo	202010	Coletivo Empresarial	Obstétrica	6405
	366871	PETRÃ?LEO BRASILEIRO S.A.-PETROBRAS	Autogestão	201710	Coletivo Empresarial	Endoscopia digestiva alta	6397
	6246	SUL AMERICA COMPANHIA DE SEGURO SAÃ?DE	Seguradora	202107	Coletivo por Adesão	Cirúrgica	6395
	339679	CENTRAL NACIONAL UNIMED - COOPERATIVA CENTRAL	Cooperativa Médica	201707	Coletivo Empresarial	Obstétrica	6395
	303976	UNIMED BELÃ?M COOPERATIVA DE TRABALHO MÃ?DICO	Cooperativa Médica	201807	Individual ou familiar	Endoscopia digestiva alta	6390
	6246	SUL AMERICA COMPANHIA DE SEGURO SAÃ?DE	Seguradora	202007	Coletivo por Adesão	Cirúrgica	6389
	380661	METRUS INSTITUTO DE SEGURIDADE SOCIAL	Autogestão	201907	Coletivo Empresarial	Cirúrgica	6387
	393321	UNIMED-RIO COOPERATIVA DE TRABALHO MEDICO DO RIO DE JANEIRO	Cooperativa Médica	201704	Coletivo por Adesão	Cirúrgica	6383
	701	UNIMED SEGUROS SAÃ?DE S/A	Seguradora	201801	Coletivo Empresarial	Cirúrgica	6377
	416428	SUL AMÃ?RICA SERVIÃ?OS DE SAÃ?DE S.A.	Medicina de Grupo	201807	Coletivo Empresarial	Colonoscopia	6373
	393321	UNIMED-RIO COOPERATIVA DE TRABALHO MEDICO DO RIO DE JANEIRO	Cooperativa Médica	201910	Coletivo por Adesão	Cirúrgica	6371
	701	UNIMED SEGUROS SAÃ?DE S/A	Seguradora	201707	Coletivo Empresarial	Cirúrgica	6369
	312126	FUNDAÃ?Ã?O SAÃ?DE ITAÃ?	Autogestão	201707	Coletivo Empresarial	Endoscopia digestiva alta	6369
	312126	FUNDAÃ?Ã?O SAÃ?DE ITAÃ?	Autogestão	201804	Coletivo Empresarial	Endoscopia digestiva alta	6364
	312126	FUNDAÃ?Ã?O SAÃ?DE ITAÃ?	Autogestão	201604	Coletivo Empresarial	Endoscopia digestiva alta	6362
	335690	UNIMED CAMPINAS - COOPERATIVA DE TRABALHO MÃ?DICO	Cooperativa Médica	202010	Coletivo Empresarial	Endoscopia digestiva alta	6355
	345695	VALE S/A	Autogestão	201601	Coletivo Empresarial	Cirúrgica	6353
	302091	SÃ?O FRANCISCO SISTEMAS DE SAÃ?DE SOCIEDADE EMPRESÃ?RIA LIMITADA	Medicina de Grupo	202001	Coletivo Empresarial	Endoscopia digestiva alta	6352
	319996	UNIMED DO ESTADO DE SÃ?O PAULO - FEDERAÃ?Ã?O ESTADUAL DAS COOP. MÃ?DICAS	Cooperativa Médica	201607	Coletivo Empresarial	Endoscopia digestiva alta	6346
	326305	AMIL ASSISTÃ?NCIA MÃ?DICA INTERNACIONAL S.A.	Medicina de Grupo	201610	Coletivo por Adesão	Endoscopia digestiva alta	6343
	326305	AMIL ASSISTÃ?NCIA MÃ?DICA INTERNACIONAL S.A.	Medicina de Grupo	201704	Coletivo por Adesão	Endoscopia digestiva alta	6341
	416428	SUL AMÃ?RICA SERVIÃ?OS DE SAÃ?DE S.A.	Medicina de Grupo	201704	Coletivo Empresarial	Colonoscopia	6332
	333689	MEDISERVICE OPERADORA DE PLANOS DE SAÃ?DE S.A.	Medicina de Grupo	201707	Coletivo Empresarial	Cirúrgica	6328
	357391	UNIMED VITORIA COOPERATIVA DE TRABALHO MEDICO	Cooperativa Médica	201607	Coletivo Empresarial	Endoscopia digestiva alta	6322
	309222	GRUPO HOSPITALAR DO RIO DE JANEIRO LTDA	Medicina de Grupo	201710	Coletivo Empresarial	Cirúrgica	6320
	346659	CAIXA DE ASSISTÃ?NCIA DOS FUNCIONÃ?RIOS DO BANCO DO BRASIL	Autogestão	201901	Coletivo por Adesão	Endoscopia digestiva alta	6315
	368253	HAPVIDA ASSISTENCIA MEDICA S.A.	Medicina de Grupo	201610	Coletivo Empresarial	Obstétrica	6315
	393321	UNIMED-RIO COOPERATIVA DE TRABALHO MEDICO DO RIO DE JANEIRO	Cooperativa Médica	201801	Individual ou familiar	Cirúrgica	6311
	309222	GRUPO HOSPITALAR DO RIO DE JANEIRO LTDA	Medicina de Grupo	202104	Coletivo Empresarial	Endoscopia digestiva alta	6309
	312126	FUNDAÃ?Ã?O SAÃ?DE ITAÃ?	Autogestão	201607	Coletivo Empresarial	Endoscopia digestiva alta	6308
	345695	VALE S/A	Autogestão	201604	Coletivo Empresarial	Cirúrgica	6307
	302091	SÃ?O FRANCISCO SISTEMAS DE SAÃ?DE SOCIEDADE EMPRESÃ?RIA LIMITADA	Medicina de Grupo	201904	Coletivo Empresarial	Cirúrgica	6304
	339679	CENTRAL NACIONAL UNIMED - COOPERATIVA CENTRAL	Cooperativa Médica	201804	Coletivo Empresarial	Obstétrica	6304
	339679	CENTRAL NACIONAL UNIMED - COOPERATIVA CENTRAL	Cooperativa Médica	201801	Coletivo Empresarial	Obstétrica	6297
	345695	VALE S/A	Autogestão	201901	Coletivo Empresarial	Cirúrgica	6293
	416428	SUL AMÃ?RICA SERVIÃ?OS DE SAÃ?DE S.A.	Medicina de Grupo	201710	Coletivo Empresarial	Cirúrgica	6283
	326305	AMIL ASSISTÃ?NCIA MÃ?DICA INTERNACIONAL S.A.	Medicina de Grupo	202007	Coletivo Empresarial	Obstétrica	6278
	368253	HAPVIDA ASSISTENCIA MEDICA S.A.	Medicina de Grupo	201701	Coletivo Empresarial	Obstétrica	6272
	342084	UNIMED CUIABA COOPERATIVA DE TRABALHO MÃ?DICO	Cooperativa Médica	201901	Coletivo Empresarial	Endoscopia digestiva alta	6269
	335690	UNIMED CAMPINAS - COOPERATIVA DE TRABALHO MÃ?DICO	Cooperativa Médica	202104	Coletivo Empresarial	Endoscopia digestiva alta	6266
	335690	UNIMED CAMPINAS - COOPERATIVA DE TRABALHO MÃ?DICO	Cooperativa Médica	202101	Coletivo Empresarial	Endoscopia digestiva alta	6265
	343889	UNIMED BELO HORIZONTE COOPERATIVA DE TRABALHO MÃ?DICO	Cooperativa Médica	201704	Coletivo por Adesão	Cirúrgica	6263
	393321	UNIMED-RIO COOPERATIVA DE TRABALHO MEDICO DO RIO DE JANEIRO	Cooperativa Médica	201901	Coletivo por Adesão	Cirúrgica	6261
	582	PORTO SEGURO - SEGURO SAÃ?DE S/A	Seguradora	202104	Coletivo Empresarial	Endoscopia digestiva alta	6257
	343889	UNIMED BELO HORIZONTE COOPERATIVA DE TRABALHO MÃ?DICO	Cooperativa Médica	202101	Coletivo por Adesão	Cirúrgica	6254
	582	PORTO SEGURO - SEGURO SAÃ?DE S/A	Seguradora	202101	Coletivo Empresarial	Endoscopia digestiva alta	6253
	357391	UNIMED VITORIA COOPERATIVA DE TRABALHO MEDICO	Cooperativa Médica	202104	Coletivo Empresarial	Endoscopia digestiva alta	6246
	304701	UNIMED CURITIBA - SOCIEDADE COOPERATIVA DE MÃ?DICOS	Cooperativa Médica	202010	Individual ou familiar	Cirúrgica	6245
	303976	UNIMED BELÃ?M COOPERATIVA DE TRABALHO MÃ?DICO	Cooperativa Médica	202010	Individual ou familiar	Endoscopia digestiva alta	6236
	339679	CENTRAL NACIONAL UNIMED - COOPERATIVA CENTRAL	Cooperativa Médica	202004	Coletivo Empresarial	Obstétrica	6233
	309699	LIFEDAY PLANOS DE SAÃ?DE LTDA.	Medicina de Grupo	202001	Coletivo Empresarial	Cirúrgica	6226
	302091	SÃ?O FRANCISCO SISTEMAS DE SAÃ?DE SOCIEDADE EMPRESÃ?RIA LIMITADA	Medicina de Grupo	202107	Coletivo Empresarial	Endoscopia digestiva alta	6224
	368253	HAPVIDA ASSISTENCIA MEDICA S.A.	Medicina de Grupo	201904	Coletivo por Adesão	Cirúrgica	6224
	339679	CENTRAL NACIONAL UNIMED - COOPERATIVA CENTRAL	Cooperativa Médica	201710	Coletivo Empresarial	Obstétrica	6219
	302091	SÃ?O FRANCISCO SISTEMAS DE SAÃ?DE SOCIEDADE EMPRESÃ?RIA LIMITADA	Medicina de Grupo	201901	Coletivo Empresarial	Endoscopia digestiva alta	6210
	6246	SUL AMERICA COMPANHIA DE SEGURO SAÃ?DE	Seguradora	201601	Individual ou familiar	Colonoscopia	6203
	6246	SUL AMERICA COMPANHIA DE SEGURO SAÃ?DE	Seguradora	201801	Individual ou familiar	Colonoscopia	6203
	6246	SUL AMERICA COMPANHIA DE SEGURO SAÃ?DE	Seguradora	201610	Individual ou familiar	Colonoscopia	6201
	339601	AGEMED SAÃ?DE LTDA - EM LIQUIDAÃ?Ã?O EXTRAJUDICIAL	Medicina de Grupo	201807	Coletivo Empresarial	Endoscopia digestiva alta	6199
	357391	UNIMED VITORIA COOPERATIVA DE TRABALHO MEDICO	Cooperativa Médica	202101	Coletivo Empresarial	Endoscopia digestiva alta	6197
	319996	UNIMED DO ESTADO DE SÃ?O PAULO - FEDERAÃ?Ã?O ESTADUAL DAS COOP. MÃ?DICAS	Cooperativa Médica	202007	Coletivo Empresarial	Cirúrgica	6193
	393321	UNIMED-RIO COOPERATIVA DE TRABALHO MEDICO DO RIO DE JANEIRO	Cooperativa Médica	201910	Individual ou familiar	Cirúrgica	6192
	309222	GRUPO HOSPITALAR DO RIO DE JANEIRO LTDA	Medicina de Grupo	201707	Coletivo Empresarial	Cirúrgica	6189
	393321	UNIMED-RIO COOPERATIVA DE TRABALHO MEDICO DO RIO DE JANEIRO	Cooperativa Médica	202010	Coletivo por Adesão	Cirúrgica	6186
	701	UNIMED SEGUROS SAÃ?DE S/A	Seguradora	201901	Coletivo Empresarial	Cirúrgica	6185
	368253	HAPVIDA ASSISTENCIA MEDICA S.A.	Medicina de Grupo	202107	Coletivo por Adesão	Cirúrgica	6172
	326305	AMIL ASSISTÃ?NCIA MÃ?DICA INTERNACIONAL S.A.	Medicina de Grupo	201710	Coletivo por Adesão	Cirúrgica	6170
	6246	SUL AMERICA COMPANHIA DE SEGURO SAÃ?DE	Seguradora	201704	Individual ou familiar	Colonoscopia	6166
	343889	UNIMED BELO HORIZONTE COOPERATIVA DE TRABALHO MÃ?DICO	Cooperativa Médica	201604	Coletivo por Adesão	Cirúrgica	6146
	359017	NOTRE DAME INTERMÃ?DICA SAÃ?DE S.A.	Medicina de Grupo	202007	Coletivo Empresarial	Obstétrica	6145
	393321	UNIMED-RIO COOPERATIVA DE TRABALHO MEDICO DO RIO DE JANEIRO	Cooperativa Médica	201810	Coletivo Empresarial	Cirúrgica	6142
	357391	UNIMED VITORIA COOPERATIVA DE TRABALHO MEDICO	Cooperativa Médica	201710	Coletivo Empresarial	Endoscopia digestiva alta	6141
	393321	UNIMED-RIO COOPERATIVA DE TRABALHO MEDICO DO RIO DE JANEIRO	Cooperativa Médica	201807	Coletivo Empresarial	Cirúrgica	6138
	366871	PETRÃ?LEO BRASILEIRO S.A.-PETROBRAS	Autogestão	201807	Coletivo Empresarial	Cirúrgica	6136
	333689	MEDISERVICE OPERADORA DE PLANOS DE SAÃ?DE S.A.	Medicina de Grupo	201704	Coletivo Empresarial	Cirúrgica	6135
	304701	UNIMED CURITIBA - SOCIEDADE COOPERATIVA DE MÃ?DICOS	Cooperativa Médica	202007	Individual ou familiar	Cirúrgica	6132
	326305	AMIL ASSISTÃ?NCIA MÃ?DICA INTERNACIONAL S.A.	Medicina de Grupo	202104	Coletivo Empresarial	Obstétrica	6129
	701	UNIMED SEGUROS SAÃ?DE S/A	Seguradora	201710	Coletivo Empresarial	Cirúrgica	6127
	393321	UNIMED-RIO COOPERATIVA DE TRABALHO MEDICO DO RIO DE JANEIRO	Cooperativa Médica	201701	Individual ou familiar	Cirúrgica	6117
	333689	MEDISERVICE OPERADORA DE PLANOS DE SAÃ?DE S.A.	Medicina de Grupo	201607	Coletivo Empresarial	Cirúrgica	6099
	701	UNIMED SEGUROS SAÃ?DE S/A	Seguradora	201807	Coletivo Empresarial	Cirúrgica	6092
	366871	PETRÃ?LEO BRASILEIRO S.A.-PETROBRAS	Autogestão	201807	Coletivo Empresarial	Endoscopia digestiva alta	6090
	582	PORTO SEGURO - SEGURO SAÃ?DE S/A	Seguradora	201901	Coletivo Empresarial	Endoscopia digestiva alta	6087
	348082	UNIMED ANHANGUERA COOPERATIVA DE TRABALHO MÃ?DICO	Cooperativa Médica	201704	Coletivo Empresarial	Cirúrgica	6087
	413534	CAIXA DE ASSISTENCIA DOS SERVIDORES DO ESTADO DE MATO GROSSO DO SUL	Autogestão	201810	Coletivo Empresarial	Endoscopia digestiva alta	6075
	352501	UNIMED PORTO ALEGRE - COOPERATIVA MÃ?DICA LTDA.	Cooperativa Médica	202104	Coletivo Empresarial	Cirúrgica	6073
	302091	SÃ?O FRANCISCO SISTEMAS DE SAÃ?DE SOCIEDADE EMPRESÃ?RIA LIMITADA	Medicina de Grupo	201910	Coletivo Empresarial	Endoscopia digestiva alta	6072
	339679	CENTRAL NACIONAL UNIMED - COOPERATIVA CENTRAL	Cooperativa Médica	201807	Coletivo Empresarial	Obstétrica	6071
	339679	CENTRAL NACIONAL UNIMED - COOPERATIVA CENTRAL	Cooperativa Médica	201610	Coletivo Empresarial	Obstétrica	6070
	326305	AMIL ASSISTÃ?NCIA MÃ?DICA INTERNACIONAL S.A.	Medicina de Grupo	201701	Coletivo por Adesão	Cirúrgica	6069
	368253	HAPVIDA ASSISTENCIA MEDICA S.A.	Medicina de Grupo	201607	Coletivo Empresarial	Obstétrica	6069
	304701	UNIMED CURITIBA - SOCIEDADE COOPERATIVA DE MÃ?DICOS	Cooperativa Médica	201607	Coletivo Empresarial	Endoscopia digestiva alta	6064
	582	PORTO SEGURO - SEGURO SAÃ?DE S/A	Seguradora	201910	Coletivo Empresarial	Cirúrgica	6062
	382876	UNIMED GOIANIA COOPERATIVA DE TRABALHO MÃ?DICO	Cooperativa Médica	202107	Individual ou familiar	Cirúrgica	6050
	302147	PREVENT SENIOR PRIVATE OPERADORA DE SAÃ?DE LTDA	Medicina de Grupo	202107	Individual ou familiar	Endoscopia digestiva alta	6049
	5711	BRADESCO SAÃ?DE S.A.	Seguradora	202001	Individual ou familiar	Cirúrgica	6039
	319996	UNIMED DO ESTADO DE SÃ?O PAULO - FEDERAÃ?Ã?O ESTADUAL DAS COOP. MÃ?DICAS	Cooperativa Médica	201604	Coletivo por Adesão	Endoscopia digestiva alta	6039
	333689	MEDISERVICE OPERADORA DE PLANOS DE SAÃ?DE S.A.	Medicina de Grupo	201710	Coletivo Empresarial	Cirúrgica	6038
	6246	SUL AMERICA COMPANHIA DE SEGURO SAÃ?DE	Seguradora	202010	Individual ou familiar	Colonoscopia	6037
	312126	FUNDAÃ?Ã?O SAÃ?DE ITAÃ?	Autogestão	202107	Coletivo Empresarial	Endoscopia digestiva alta	6012
	393321	UNIMED-RIO COOPERATIVA DE TRABALHO MEDICO DO RIO DE JANEIRO	Cooperativa Médica	202107	Coletivo Empresarial	Cirúrgica	6010
	393321	UNIMED-RIO COOPERATIVA DE TRABALHO MEDICO DO RIO DE JANEIRO	Cooperativa Médica	201804	Coletivo por Adesão	Cirúrgica	6010
	352501	UNIMED PORTO ALEGRE - COOPERATIVA MÃ?DICA LTDA.	Cooperativa Médica	201910	Coletivo Empresarial	Cirúrgica	6008
	303976	UNIMED BELÃ?M COOPERATIVA DE TRABALHO MÃ?DICO	Cooperativa Médica	202101	Individual ou familiar	Endoscopia digestiva alta	6002
	342084	UNIMED CUIABA COOPERATIVA DE TRABALHO MÃ?DICO	Cooperativa Médica	201904	Coletivo Empresarial	Endoscopia digestiva alta	6002
	312126	FUNDAÃ?Ã?O SAÃ?DE ITAÃ?	Autogestão	201801	Coletivo Empresarial	Endoscopia digestiva alta	6000
	309222	GRUPO HOSPITALAR DO RIO DE JANEIRO LTDA	Medicina de Grupo	201807	Coletivo Empresarial	Endoscopia digestiva alta	5997
	312126	FUNDAÃ?Ã?O SAÃ?DE ITAÃ?	Autogestão	202001	Coletivo Empresarial	Endoscopia digestiva alta	5977
	335690	UNIMED CAMPINAS - COOPERATIVA DE TRABALHO MÃ?DICO	Cooperativa Médica	201604	Coletivo Empresarial	Cirúrgica	5977
	701	UNIMED SEGUROS SAÃ?DE S/A	Seguradora	201804	Coletivo Empresarial	Cirúrgica	5972
	701	UNIMED SEGUROS SAÃ?DE S/A	Seguradora	201704	Coletivo Empresarial	Cirúrgica	5965
	326305	AMIL ASSISTÃ?NCIA MÃ?DICA INTERNACIONAL S.A.	Medicina de Grupo	201707	Coletivo por Adesão	Endoscopia digestiva alta	5961
	339601	AGEMED SAÃ?DE LTDA - EM LIQUIDAÃ?Ã?O EXTRAJUDICIAL	Medicina de Grupo	201804	Coletivo Empresarial	Endoscopia digestiva alta	5959
	343889	UNIMED BELO HORIZONTE COOPERATIVA DE TRABALHO MÃ?DICO	Cooperativa Médica	201610	Coletivo por Adesão	Cirúrgica	5959
	312924	CAIXA ECONÃ?MICA FEDERAL	Autogestão	201901	Coletivo por Adesão	Endoscopia digestiva alta	5954
	6246	SUL AMERICA COMPANHIA DE SEGURO SAÃ?DE	Seguradora	201701	Individual ou familiar	Colonoscopia	5942
	323080	GEAP AUTOGESTÃ?O EM SAÃ?DE	Autogestão	202107	Coletivo Empresarial	Endoscopia digestiva alta	5941
	359017	NOTRE DAME INTERMÃ?DICA SAÃ?DE S.A.	Medicina de Grupo	202101	Coletivo Empresarial	Obstétrica	5937
	359017	NOTRE DAME INTERMÃ?DICA SAÃ?DE S.A.	Medicina de Grupo	202104	Coletivo Empresarial	Obstétrica	5937
	339679	CENTRAL NACIONAL UNIMED - COOPERATIVA CENTRAL	Cooperativa Médica	202107	Coletivo por Adesão	Colonoscopia	5928
	701	UNIMED SEGUROS SAÃ?DE S/A	Seguradora	202010	Coletivo Empresarial	Cirúrgica	5925
	393321	UNIMED-RIO COOPERATIVA DE TRABALHO MEDICO DO RIO DE JANEIRO	Cooperativa Médica	201601	Coletivo Empresarial	Cirúrgica	5919
	368253	HAPVIDA ASSISTENCIA MEDICA S.A.	Medicina de Grupo	201901	Coletivo por Adesão	Cirúrgica	5916
	366871	PETRÃ?LEO BRASILEIRO S.A.-PETROBRAS	Autogestão	201707	Coletivo Empresarial	Endoscopia digestiva alta	5912
	416428	SUL AMÃ?RICA SERVIÃ?OS DE SAÃ?DE S.A.	Medicina de Grupo	201907	Coletivo Empresarial	Cirúrgica	5911
	339679	CENTRAL NACIONAL UNIMED - COOPERATIVA CENTRAL	Cooperativa Médica	202107	Coletivo por Adesão	Obstétrica	5906
	352501	UNIMED PORTO ALEGRE - COOPERATIVA MÃ?DICA LTDA.	Cooperativa Médica	202010	Coletivo Empresarial	Cirúrgica	5906
	368253	HAPVIDA ASSISTENCIA MEDICA S.A.	Medicina de Grupo	201810	Coletivo por Adesão	Cirúrgica	5893
	312924	CAIXA ECONÃ?MICA FEDERAL	Autogestão	201904	Coletivo por Adesão	Endoscopia digestiva alta	5892
	319996	UNIMED DO ESTADO DE SÃ?O PAULO - FEDERAÃ?Ã?O ESTADUAL DAS COOP. MÃ?DICAS	Cooperativa Médica	201801	Coletivo por Adesão	Cirúrgica	5877
	333689	MEDISERVICE OPERADORA DE PLANOS DE SAÃ?DE S.A.	Medicina de Grupo	201701	Coletivo Empresarial	Cirúrgica	5877
	582	PORTO SEGURO - SEGURO SAÃ?DE S/A	Seguradora	202010	Coletivo Empresarial	Cirúrgica	5851
	413534	CAIXA DE ASSISTENCIA DOS SERVIDORES DO ESTADO DE MATO GROSSO DO SUL	Autogestão	201801	Coletivo Empresarial	Endoscopia digestiva alta	5850
	304701	UNIMED CURITIBA - SOCIEDADE COOPERATIVA DE MÃ?DICOS	Cooperativa Médica	202001	Individual ou familiar	Cirúrgica	5849
	303976	UNIMED BELÃ?M COOPERATIVA DE TRABALHO MÃ?DICO	Cooperativa Médica	201610	Individual ou familiar	Endoscopia digestiva alta	5845
	333689	MEDISERVICE OPERADORA DE PLANOS DE SAÃ?DE S.A.	Medicina de Grupo	201604	Coletivo Empresarial	Endoscopia digestiva alta	5839
	416428	SUL AMÃ?RICA SERVIÃ?OS DE SAÃ?DE S.A.	Medicina de Grupo	201801	Coletivo Empresarial	Colonoscopia	5839
	302091	SÃ?O FRANCISCO SISTEMAS DE SAÃ?DE SOCIEDADE EMPRESÃ?RIA LIMITADA	Medicina de Grupo	202001	Coletivo Empresarial	Cirúrgica	5829
	357391	UNIMED VITORIA COOPERATIVA DE TRABALHO MEDICO	Cooperativa Médica	201804	Coletivo Empresarial	Endoscopia digestiva alta	5829
	352501	UNIMED PORTO ALEGRE - COOPERATIVA MÃ?DICA LTDA.	Cooperativa Médica	202101	Coletivo Empresarial	Cirúrgica	5822
	416428	SUL AMÃ?RICA SERVIÃ?OS DE SAÃ?DE S.A.	Medicina de Grupo	202101	Coletivo Empresarial	Cirúrgica	5822
	366871	PETRÃ?LEO BRASILEIRO S.A.-PETROBRAS	Autogestão	201810	Coletivo Empresarial	Endoscopia digestiva alta	5820
	5711	BRADESCO SAÃ?DE S.A.	Seguradora	202010	Individual ou familiar	Cirúrgica	5817
	335690	UNIMED CAMPINAS - COOPERATIVA DE TRABALHO MÃ?DICO	Cooperativa Médica	201601	Coletivo Empresarial	Cirúrgica	5814
	400891	EMPRESA BRASILEIRA DE INFRA-ESTRUTURA AEROPORTUÃ?RIA	Autogestão	201910	Coletivo Empresarial	Cirúrgica	5813
	343889	UNIMED BELO HORIZONTE COOPERATIVA DE TRABALHO MÃ?DICO	Cooperativa Médica	201807	Individual ou familiar	Cirúrgica	5812
	582	PORTO SEGURO - SEGURO SAÃ?DE S/A	Seguradora	201607	Coletivo Empresarial	Endoscopia digestiva alta	5809
	416428	SUL AMÃ?RICA SERVIÃ?OS DE SAÃ?DE S.A.	Medicina de Grupo	201804	Coletivo Empresarial	Colonoscopia	5807
	335690	UNIMED CAMPINAS - COOPERATIVA DE TRABALHO MÃ?DICO	Cooperativa Médica	201810	Coletivo Empresarial	Endoscopia digestiva alta	5803
	304701	UNIMED CURITIBA - SOCIEDADE COOPERATIVA DE MÃ?DICOS	Cooperativa Médica	201904	Coletivo Empresarial	Endoscopia digestiva alta	5801
	326305	AMIL ASSISTÃ?NCIA MÃ?DICA INTERNACIONAL S.A.	Medicina de Grupo	202010	Coletivo Empresarial	Obstétrica	5798
	359017	NOTRE DAME INTERMÃ?DICA SAÃ?DE S.A.	Medicina de Grupo	202104	Coletivo Empresarial	Colonoscopia	5794
	359017	NOTRE DAME INTERMÃ?DICA SAÃ?DE S.A.	Medicina de Grupo	202004	Coletivo Empresarial	Endoscopia digestiva alta	5791
	582	PORTO SEGURO - SEGURO SAÃ?DE S/A	Seguradora	201907	Coletivo Empresarial	Cirúrgica	5789
	582	PORTO SEGURO - SEGURO SAÃ?DE S/A	Seguradora	201601	Coletivo Empresarial	Endoscopia digestiva alta	5787
	309222	GRUPO HOSPITALAR DO RIO DE JANEIRO LTDA	Medicina de Grupo	201907	Coletivo Empresarial	Endoscopia digestiva alta	5784
	701	UNIMED SEGUROS SAÃ?DE S/A	Seguradora	201607	Coletivo Empresarial	Cirúrgica	5782
	309222	GRUPO HOSPITALAR DO RIO DE JANEIRO LTDA	Medicina de Grupo	202001	Coletivo Empresarial	Endoscopia digestiva alta	5777
	335690	UNIMED CAMPINAS - COOPERATIVA DE TRABALHO MÃ?DICO	Cooperativa Médica	201610	Coletivo Empresarial	Cirúrgica	5776
	393321	UNIMED-RIO COOPERATIVA DE TRABALHO MEDICO DO RIO DE JANEIRO	Cooperativa Médica	201607	Coletivo Empresarial	Cirúrgica	5776
	339679	CENTRAL NACIONAL UNIMED - COOPERATIVA CENTRAL	Cooperativa Médica	201701	Coletivo Empresarial	Obstétrica	5768
	339679	CENTRAL NACIONAL UNIMED - COOPERATIVA CENTRAL	Cooperativa Médica	202007	Coletivo Empresarial	Obstétrica	5760
	393321	UNIMED-RIO COOPERATIVA DE TRABALHO MEDICO DO RIO DE JANEIRO	Cooperativa Médica	201701	Coletivo por Adesão	Cirúrgica	5758
	345695	VALE S/A	Autogestão	202104	Coletivo Empresarial	Cirúrgica	5754
	357391	UNIMED VITORIA COOPERATIVA DE TRABALHO MEDICO	Cooperativa Médica	201604	Coletivo Empresarial	Endoscopia digestiva alta	5754
	357391	UNIMED VITORIA COOPERATIVA DE TRABALHO MEDICO	Cooperativa Médica	201801	Coletivo Empresarial	Cirúrgica	5749
	304701	UNIMED CURITIBA - SOCIEDADE COOPERATIVA DE MÃ?DICOS	Cooperativa Médica	201907	Coletivo Empresarial	Endoscopia digestiva alta	5746
	326305	AMIL ASSISTÃ?NCIA MÃ?DICA INTERNACIONAL S.A.	Medicina de Grupo	202107	Coletivo Empresarial	Obstétrica	5744
	701	UNIMED SEGUROS SAÃ?DE S/A	Seguradora	201701	Coletivo Empresarial	Cirúrgica	5741
	382876	UNIMED GOIANIA COOPERATIVA DE TRABALHO MÃ?DICO	Cooperativa Médica	201910	Individual ou familiar	Endoscopia digestiva alta	5741
	366871	PETRÃ?LEO BRASILEIRO S.A.-PETROBRAS	Autogestão	201810	Coletivo Empresarial	Cirúrgica	5738
	339679	CENTRAL NACIONAL UNIMED - COOPERATIVA CENTRAL	Cooperativa Médica	201810	Coletivo Empresarial	Obstétrica	5734
	326305	AMIL ASSISTÃ?NCIA MÃ?DICA INTERNACIONAL S.A.	Medicina de Grupo	201907	Coletivo por Adesão	Cirúrgica	5733
	319996	UNIMED DO ESTADO DE SÃ?O PAULO - FEDERAÃ?Ã?O ESTADUAL DAS COOP. MÃ?DICAS	Cooperativa Médica	201610	Coletivo por Adesão	Endoscopia digestiva alta	5728
	346659	CAIXA DE ASSISTÃ?NCIA DOS FUNCIONÃ?RIOS DO BANCO DO BRASIL	Autogestão	202010	Coletivo por Adesão	Endoscopia digestiva alta	5727
	582	PORTO SEGURO - SEGURO SAÃ?DE S/A	Seguradora	201801	Coletivo Empresarial	Endoscopia digestiva alta	5720
	359017	NOTRE DAME INTERMÃ?DICA SAÃ?DE S.A.	Medicina de Grupo	202001	Coletivo Empresarial	Colonoscopia	5712
	333689	MEDISERVICE OPERADORA DE PLANOS DE SAÃ?DE S.A.	Medicina de Grupo	201604	Coletivo Empresarial	Cirúrgica	5710
	319996	UNIMED DO ESTADO DE SÃ?O PAULO - FEDERAÃ?Ã?O ESTADUAL DAS COOP. MÃ?DICAS	Cooperativa Médica	201704	Coletivo Empresarial	Cirúrgica	5703
	346659	CAIXA DE ASSISTÃ?NCIA DOS FUNCIONÃ?RIOS DO BANCO DO BRASIL	Autogestão	202107	Coletivo por Adesão	Endoscopia digestiva alta	5701
	382876	UNIMED GOIANIA COOPERATIVA DE TRABALHO MÃ?DICO	Cooperativa Médica	201904	Individual ou familiar	Endoscopia digestiva alta	5694
	393321	UNIMED-RIO COOPERATIVA DE TRABALHO MEDICO DO RIO DE JANEIRO	Cooperativa Médica	201610	Coletivo Empresarial	Cirúrgica	5693
	302147	PREVENT SENIOR PRIVATE OPERADORA DE SAÃ?DE LTDA	Medicina de Grupo	201901	Individual ou familiar	Colonoscopia	5690
	312924	CAIXA ECONÃ?MICA FEDERAL	Autogestão	201904	Coletivo por Adesão	Cirúrgica	5675
	335690	UNIMED CAMPINAS - COOPERATIVA DE TRABALHO MÃ?DICO	Cooperativa Médica	201704	Coletivo Empresarial	Cirúrgica	5675
	366871	PETRÃ?LEO BRASILEIRO S.A.-PETROBRAS	Autogestão	201801	Coletivo Empresarial	Endoscopia digestiva alta	5669
	339679	CENTRAL NACIONAL UNIMED - COOPERATIVA CENTRAL	Cooperativa Médica	201901	Coletivo Empresarial	Obstétrica	5668
	582	PORTO SEGURO - SEGURO SAÃ?DE S/A	Seguradora	201701	Coletivo Empresarial	Endoscopia digestiva alta	5662
	302091	SÃ?O FRANCISCO SISTEMAS DE SAÃ?DE SOCIEDADE EMPRESÃ?RIA LIMITADA	Medicina de Grupo	201901	Coletivo Empresarial	Cirúrgica	5633
	319996	UNIMED DO ESTADO DE SÃ?O PAULO - FEDERAÃ?Ã?O ESTADUAL DAS COOP. MÃ?DICAS	Cooperativa Médica	201707	Coletivo Empresarial	Cirúrgica	5625
	368253	HAPVIDA ASSISTENCIA MEDICA S.A.	Medicina de Grupo	201601	Coletivo Empresarial	Obstétrica	5624
	326305	AMIL ASSISTÃ?NCIA MÃ?DICA INTERNACIONAL S.A.	Medicina de Grupo	201604	Individual ou familiar	Colonoscopia	5623
	382876	UNIMED GOIANIA COOPERATIVA DE TRABALHO MÃ?DICO	Cooperativa Médica	201901	Individual ou familiar	Endoscopia digestiva alta	5622
	333689	MEDISERVICE OPERADORA DE PLANOS DE SAÃ?DE S.A.	Medicina de Grupo	201610	Coletivo Empresarial	Cirúrgica	5616
	335690	UNIMED CAMPINAS - COOPERATIVA DE TRABALHO MÃ?DICO	Cooperativa Médica	201701	Coletivo Empresarial	Cirúrgica	5612
	326305	AMIL ASSISTÃ?NCIA MÃ?DICA INTERNACIONAL S.A.	Medicina de Grupo	201707	Individual ou familiar	Colonoscopia	5608
	393321	UNIMED-RIO COOPERATIVA DE TRABALHO MEDICO DO RIO DE JANEIRO	Cooperativa Médica	201604	Coletivo por Adesão	Endoscopia digestiva alta	5605
	302091	SÃ?O FRANCISCO SISTEMAS DE SAÃ?DE SOCIEDADE EMPRESÃ?RIA LIMITADA	Medicina de Grupo	201907	Coletivo Empresarial	Cirúrgica	5603
	326305	AMIL ASSISTÃ?NCIA MÃ?DICA INTERNACIONAL S.A.	Medicina de Grupo	202101	Coletivo Empresarial	Obstétrica	5603
	582	PORTO SEGURO - SEGURO SAÃ?DE S/A	Seguradora	202107	Coletivo Empresarial	Cirúrgica	5601
	366871	PETRÃ?LEO BRASILEIRO S.A.-PETROBRAS	Autogestão	201901	Coletivo Empresarial	Endoscopia digestiva alta	5600
	393321	UNIMED-RIO COOPERATIVA DE TRABALHO MEDICO DO RIO DE JANEIRO	Cooperativa Médica	202101	Coletivo por Adesão	Cirúrgica	5597
	339679	CENTRAL NACIONAL UNIMED - COOPERATIVA CENTRAL	Cooperativa Médica	202001	Coletivo Empresarial	Obstétrica	5589
	304701	UNIMED CURITIBA - SOCIEDADE COOPERATIVA DE MÃ?DICOS	Cooperativa Médica	201707	Coletivo Empresarial	Endoscopia digestiva alta	5587
	393321	UNIMED-RIO COOPERATIVA DE TRABALHO MEDICO DO RIO DE JANEIRO	Cooperativa Médica	201804	Coletivo Empresarial	Cirúrgica	5580
	5711	BRADESCO SAÃ?DE S.A.	Seguradora	202004	Individual ou familiar	Cirúrgica	5571
	319996	UNIMED DO ESTADO DE SÃ?O PAULO - FEDERAÃ?Ã?O ESTADUAL DAS COOP. MÃ?DICAS	Cooperativa Médica	201810	Coletivo Empresarial	Cirúrgica	5556
	312924	CAIXA ECONÃ?MICA FEDERAL	Autogestão	201607	Coletivo por Adesão	Endoscopia digestiva alta	5553
	302091	SÃ?O FRANCISCO SISTEMAS DE SAÃ?DE SOCIEDADE EMPRESÃ?RIA LIMITADA	Medicina de Grupo	201804	Coletivo Empresarial	Endoscopia digestiva alta	5550
	326305	AMIL ASSISTÃ?NCIA MÃ?DICA INTERNACIONAL S.A.	Medicina de Grupo	202010	Coletivo Empresarial	Colonoscopia	5550
	333689	MEDISERVICE OPERADORA DE PLANOS DE SAÃ?DE S.A.	Medicina de Grupo	201807	Coletivo Empresarial	Cirúrgica	5549
	393321	UNIMED-RIO COOPERATIVA DE TRABALHO MEDICO DO RIO DE JANEIRO	Cooperativa Médica	202104	Coletivo por Adesão	Cirúrgica	5546
	342084	UNIMED CUIABA COOPERATIVA DE TRABALHO MÃ?DICO	Cooperativa Médica	201804	Coletivo Empresarial	Endoscopia digestiva alta	5542
	701	UNIMED SEGUROS SAÃ?DE S/A	Seguradora	201810	Coletivo Empresarial	Cirúrgica	5541
	326305	AMIL ASSISTÃ?NCIA MÃ?DICA INTERNACIONAL S.A.	Medicina de Grupo	201804	Coletivo por Adesão	Cirúrgica	5535
	343889	UNIMED BELO HORIZONTE COOPERATIVA DE TRABALHO MÃ?DICO	Cooperativa Médica	201601	Coletivo por Adesão	Cirúrgica	5534
	393321	UNIMED-RIO COOPERATIVA DE TRABALHO MEDICO DO RIO DE JANEIRO	Cooperativa Médica	201904	Coletivo Empresarial	Cirúrgica	5534
	312126	FUNDAÃ?Ã?O SAÃ?DE ITAÃ?	Autogestão	201701	Coletivo Empresarial	Endoscopia digestiva alta	5533
	359017	NOTRE DAME INTERMÃ?DICA SAÃ?DE S.A.	Medicina de Grupo	202010	Coletivo Empresarial	Colonoscopia	5531
	304701	UNIMED CURITIBA - SOCIEDADE COOPERATIVA DE MÃ?DICOS	Cooperativa Médica	201807	Coletivo Empresarial	Endoscopia digestiva alta	5530
	342084	UNIMED CUIABA COOPERATIVA DE TRABALHO MÃ?DICO	Cooperativa Médica	201907	Coletivo Empresarial	Endoscopia digestiva alta	5524
	416428	SUL AMÃ?RICA SERVIÃ?OS DE SAÃ?DE S.A.	Medicina de Grupo	201801	Coletivo Empresarial	Cirúrgica	5520
	326305	AMIL ASSISTÃ?NCIA MÃ?DICA INTERNACIONAL S.A.	Medicina de Grupo	201701	Coletivo por Adesão	Endoscopia digestiva alta	5514
	416428	SUL AMÃ?RICA SERVIÃ?OS DE SAÃ?DE S.A.	Medicina de Grupo	201807	Coletivo Empresarial	Cirúrgica	5513
	419133	POSTAL SAÃ?DE CAIXA DE ASSISTÃ?NCIA E SAÃ?DE DOS EMPREGADOS DOS CORREIOS	Autogestão	201910	Coletivo Empresarial	Endoscopia digestiva alta	5509
	416428	SUL AMÃ?RICA SERVIÃ?OS DE SAÃ?DE S.A.	Medicina de Grupo	201910	Coletivo Empresarial	Cirúrgica	5507
	582	PORTO SEGURO - SEGURO SAÃ?DE S/A	Seguradora	202001	Coletivo Empresarial	Cirúrgica	5503
	346926	FUNDAÃ?Ã?O ASSISTENCIAL DOS SERVIDORES DO MINISTÃ?RIO DA FAZENDA	Autogestão	201604	Coletivo Empresarial	Cirúrgica	5498
	339679	CENTRAL NACIONAL UNIMED - COOPERATIVA CENTRAL	Cooperativa Médica	201910	Coletivo Empresarial	Obstétrica	5497
	393321	UNIMED-RIO COOPERATIVA DE TRABALHO MEDICO DO RIO DE JANEIRO	Cooperativa Médica	201801	Coletivo por Adesão	Cirúrgica	5497
	357391	UNIMED VITORIA COOPERATIVA DE TRABALHO MEDICO	Cooperativa Médica	201907	Coletivo Empresarial	Cirúrgica	5496
	339679	CENTRAL NACIONAL UNIMED - COOPERATIVA CENTRAL	Cooperativa Médica	202101	Coletivo por Adesão	Colonoscopia	5495
	342084	UNIMED CUIABA COOPERATIVA DE TRABALHO MÃ?DICO	Cooperativa Médica	201807	Coletivo Empresarial	Endoscopia digestiva alta	5493
	343889	UNIMED BELO HORIZONTE COOPERATIVA DE TRABALHO MÃ?DICO	Cooperativa Médica	201701	Coletivo por Adesão	Cirúrgica	5491
	357391	UNIMED VITORIA COOPERATIVA DE TRABALHO MEDICO	Cooperativa Médica	201707	Coletivo Empresarial	Cirúrgica	5486
	326305	AMIL ASSISTÃ?NCIA MÃ?DICA INTERNACIONAL S.A.	Medicina de Grupo	201807	Individual ou familiar	Colonoscopia	5484
	319996	UNIMED DO ESTADO DE SÃ?O PAULO - FEDERAÃ?Ã?O ESTADUAL DAS COOP. MÃ?DICAS	Cooperativa Médica	201804	Coletivo por Adesão	Cirúrgica	5483
	326305	AMIL ASSISTÃ?NCIA MÃ?DICA INTERNACIONAL S.A.	Medicina de Grupo	201910	Coletivo por Adesão	Cirúrgica	5480
	312126	FUNDAÃ?Ã?O SAÃ?DE ITAÃ?	Autogestão	201907	Coletivo Empresarial	Cirúrgica	5479
	382876	UNIMED GOIANIA COOPERATIVA DE TRABALHO MÃ?DICO	Cooperativa Médica	201704	Individual ou familiar	Endoscopia digestiva alta	5479
	302091	SÃ?O FRANCISCO SISTEMAS DE SAÃ?DE SOCIEDADE EMPRESÃ?RIA LIMITADA	Medicina de Grupo	201707	Coletivo Empresarial	Endoscopia digestiva alta	5467
	366871	PETRÃ?LEO BRASILEIRO S.A.-PETROBRAS	Autogestão	201704	Coletivo Empresarial	Endoscopia digestiva alta	5459
	357391	UNIMED VITORIA COOPERATIVA DE TRABALHO MEDICO	Cooperativa Médica	201901	Coletivo Empresarial	Cirúrgica	5452
	302091	SÃ?O FRANCISCO SISTEMAS DE SAÃ?DE SOCIEDADE EMPRESÃ?RIA LIMITADA	Medicina de Grupo	201810	Coletivo Empresarial	Cirúrgica	5448
	339601	AGEMED SAÃ?DE LTDA - EM LIQUIDAÃ?Ã?O EXTRAJUDICIAL	Medicina de Grupo	201901	Coletivo Empresarial	Endoscopia digestiva alta	5443
	319996	UNIMED DO ESTADO DE SÃ?O PAULO - FEDERAÃ?Ã?O ESTADUAL DAS COOP. MÃ?DICAS	Cooperativa Médica	202001	Coletivo Empresarial	Cirúrgica	5442
	348082	UNIMED ANHANGUERA COOPERATIVA DE TRABALHO MÃ?DICO	Cooperativa Médica	201801	Coletivo Empresarial	Cirúrgica	5437
	701	UNIMED SEGUROS SAÃ?DE S/A	Seguradora	202101	Coletivo Empresarial	Cirúrgica	5434
	339679	CENTRAL NACIONAL UNIMED - COOPERATIVA CENTRAL	Cooperativa Médica	202004	Coletivo Empresarial	Endoscopia digestiva alta	5432
	348082	UNIMED ANHANGUERA COOPERATIVA DE TRABALHO MÃ?DICO	Cooperativa Médica	201707	Coletivo Empresarial	Cirúrgica	5432
	359017	NOTRE DAME INTERMÃ?DICA SAÃ?DE S.A.	Medicina de Grupo	201910	Coletivo Empresarial	Obstétrica	5431
	309222	GRUPO HOSPITALAR DO RIO DE JANEIRO LTDA	Medicina de Grupo	201904	Coletivo Empresarial	Endoscopia digestiva alta	5430
	342084	UNIMED CUIABA COOPERATIVA DE TRABALHO MÃ?DICO	Cooperativa Médica	201704	Coletivo por Adesão	Cirúrgica	5421
	393321	UNIMED-RIO COOPERATIVA DE TRABALHO MEDICO DO RIO DE JANEIRO	Cooperativa Médica	202107	Individual ou familiar	Cirúrgica	5417
	302147	PREVENT SENIOR PRIVATE OPERADORA DE SAÃ?DE LTDA	Medicina de Grupo	201601	Individual ou familiar	Colonoscopia	5410
	302091	SÃ?O FRANCISCO SISTEMAS DE SAÃ?DE SOCIEDADE EMPRESÃ?RIA LIMITADA	Medicina de Grupo	202101	Coletivo Empresarial	Endoscopia digestiva alta	5402
	348082	UNIMED ANHANGUERA COOPERATIVA DE TRABALHO MÃ?DICO	Cooperativa Médica	201710	Coletivo Empresarial	Cirúrgica	5401
	319996	UNIMED DO ESTADO DE SÃ?O PAULO - FEDERAÃ?Ã?O ESTADUAL DAS COOP. MÃ?DICAS	Cooperativa Médica	201910	Coletivo Empresarial	Cirúrgica	5398
	326305	AMIL ASSISTÃ?NCIA MÃ?DICA INTERNACIONAL S.A.	Medicina de Grupo	202004	Individual ou familiar	Cirúrgica	5397
	312126	FUNDAÃ?Ã?O SAÃ?DE ITAÃ?	Autogestão	202010	Coletivo Empresarial	Cirúrgica	5395
	582	PORTO SEGURO - SEGURO SAÃ?DE S/A	Seguradora	201810	Coletivo Empresarial	Cirúrgica	5394
	326305	AMIL ASSISTÃ?NCIA MÃ?DICA INTERNACIONAL S.A.	Medicina de Grupo	202107	Coletivo Empresarial	Colonoscopia	5394
	319996	UNIMED DO ESTADO DE SÃ?O PAULO - FEDERAÃ?Ã?O ESTADUAL DAS COOP. MÃ?DICAS	Cooperativa Médica	201904	Coletivo Empresarial	Endoscopia digestiva alta	5391
	304701	UNIMED CURITIBA - SOCIEDADE COOPERATIVA DE MÃ?DICOS	Cooperativa Médica	202107	Individual ou familiar	Endoscopia digestiva alta	5390
	319996	UNIMED DO ESTADO DE SÃ?O PAULO - FEDERAÃ?Ã?O ESTADUAL DAS COOP. MÃ?DICAS	Cooperativa Médica	201604	Coletivo Empresarial	Cirúrgica	5385
	357391	UNIMED VITORIA COOPERATIVA DE TRABALHO MEDICO	Cooperativa Médica	201701	Coletivo Empresarial	Endoscopia digestiva alta	5384
	413534	CAIXA DE ASSISTENCIA DOS SERVIDORES DO ESTADO DE MATO GROSSO DO SUL	Autogestão	201910	Coletivo Empresarial	Endoscopia digestiva alta	5379
	304701	UNIMED CURITIBA - SOCIEDADE COOPERATIVA DE MÃ?DICOS	Cooperativa Médica	201704	Coletivo Empresarial	Endoscopia digestiva alta	5378
	326305	AMIL ASSISTÃ?NCIA MÃ?DICA INTERNACIONAL S.A.	Medicina de Grupo	201607	Individual ou familiar	Colonoscopia	5375
	304701	UNIMED CURITIBA - SOCIEDADE COOPERATIVA DE MÃ?DICOS	Cooperativa Médica	201804	Coletivo Empresarial	Endoscopia digestiva alta	5374
	393321	UNIMED-RIO COOPERATIVA DE TRABALHO MEDICO DO RIO DE JANEIRO	Cooperativa Médica	201907	Coletivo Empresarial	Cirúrgica	5373
	368253	HAPVIDA ASSISTENCIA MEDICA S.A.	Medicina de Grupo	201807	Coletivo por Adesão	Cirúrgica	5365
	343889	UNIMED BELO HORIZONTE COOPERATIVA DE TRABALHO MÃ?DICO	Cooperativa Médica	201907	Individual ou familiar	Cirúrgica	5358
	312126	FUNDAÃ?Ã?O SAÃ?DE ITAÃ?	Autogestão	202010	Coletivo Empresarial	Endoscopia digestiva alta	5357
	400891	EMPRESA BRASILEIRA DE INFRA-ESTRUTURA AEROPORTUÃ?RIA	Autogestão	202001	Coletivo Empresarial	Cirúrgica	5345
	382876	UNIMED GOIANIA COOPERATIVA DE TRABALHO MÃ?DICO	Cooperativa Médica	202001	Individual ou familiar	Endoscopia digestiva alta	5340
	302091	SÃ?O FRANCISCO SISTEMAS DE SAÃ?DE SOCIEDADE EMPRESÃ?RIA LIMITADA	Medicina de Grupo	201910	Coletivo Empresarial	Cirúrgica	5337
	304701	UNIMED CURITIBA - SOCIEDADE COOPERATIVA DE MÃ?DICOS	Cooperativa Médica	201607	Individual ou familiar	Endoscopia digestiva alta	5335
	309222	GRUPO HOSPITALAR DO RIO DE JANEIRO LTDA	Medicina de Grupo	202101	Coletivo Empresarial	Endoscopia digestiva alta	5334
	326305	AMIL ASSISTÃ?NCIA MÃ?DICA INTERNACIONAL S.A.	Medicina de Grupo	201710	Coletivo por Adesão	Endoscopia digestiva alta	5334
	304701	UNIMED CURITIBA - SOCIEDADE COOPERATIVA DE MÃ?DICOS	Cooperativa Médica	201910	Coletivo Empresarial	Endoscopia digestiva alta	5333
	393321	UNIMED-RIO COOPERATIVA DE TRABALHO MEDICO DO RIO DE JANEIRO	Cooperativa Médica	201901	Coletivo Empresarial	Cirúrgica	5313
	393321	UNIMED-RIO COOPERATIVA DE TRABALHO MEDICO DO RIO DE JANEIRO	Cooperativa Médica	201604	Coletivo Empresarial	Endoscopia digestiva alta	5302
	312126	FUNDAÃ?Ã?O SAÃ?DE ITAÃ?	Autogestão	201601	Coletivo Empresarial	Endoscopia digestiva alta	5301
	304701	UNIMED CURITIBA - SOCIEDADE COOPERATIVA DE MÃ?DICOS	Cooperativa Médica	201604	Coletivo Empresarial	Endoscopia digestiva alta	5297
	382876	UNIMED GOIANIA COOPERATIVA DE TRABALHO MÃ?DICO	Cooperativa Médica	201807	Individual ou familiar	Endoscopia digestiva alta	5297
	325074	GREEN LINE SISTEMA DE SAÃ?DE S.A	Medicina de Grupo	201601	Individual ou familiar	Endoscopia digestiva alta	5294
	326305	AMIL ASSISTÃ?NCIA MÃ?DICA INTERNACIONAL S.A.	Medicina de Grupo	201807	Coletivo por Adesão	Endoscopia digestiva alta	5294
	326305	AMIL ASSISTÃ?NCIA MÃ?DICA INTERNACIONAL S.A.	Medicina de Grupo	201704	Individual ou familiar	Colonoscopia	5293
	333689	MEDISERVICE OPERADORA DE PLANOS DE SAÃ?DE S.A.	Medicina de Grupo	201804	Coletivo Empresarial	Cirúrgica	5291
	319996	UNIMED DO ESTADO DE SÃ?O PAULO - FEDERAÃ?Ã?O ESTADUAL DAS COOP. MÃ?DICAS	Cooperativa Médica	201610	Coletivo Empresarial	Endoscopia digestiva alta	5285
	319996	UNIMED DO ESTADO DE SÃ?O PAULO - FEDERAÃ?Ã?O ESTADUAL DAS COOP. MÃ?DICAS	Cooperativa Médica	201907	Coletivo Empresarial	Cirúrgica	5280
	343889	UNIMED BELO HORIZONTE COOPERATIVA DE TRABALHO MÃ?DICO	Cooperativa Médica	201607	Individual ou familiar	Cirúrgica	5280
	357391	UNIMED VITORIA COOPERATIVA DE TRABALHO MEDICO	Cooperativa Médica	201610	Coletivo Empresarial	Endoscopia digestiva alta	5279
	312126	FUNDAÃ?Ã?O SAÃ?DE ITAÃ?	Autogestão	201901	Coletivo Empresarial	Endoscopia digestiva alta	5277
	302091	SÃ?O FRANCISCO SISTEMAS DE SAÃ?DE SOCIEDADE EMPRESÃ?RIA LIMITADA	Medicina de Grupo	201607	Coletivo Empresarial	Endoscopia digestiva alta	5276
	382876	UNIMED GOIANIA COOPERATIVA DE TRABALHO MÃ?DICO	Cooperativa Médica	201804	Individual ou familiar	Endoscopia digestiva alta	5272
	339679	CENTRAL NACIONAL UNIMED - COOPERATIVA CENTRAL	Cooperativa Médica	202101	Coletivo por Adesão	Obstétrica	5269
	6246	SUL AMERICA COMPANHIA DE SEGURO SAÃ?DE	Seguradora	202101	Coletivo por Adesão	Cirúrgica	5267
	359017	NOTRE DAME INTERMÃ?DICA SAÃ?DE S.A.	Medicina de Grupo	201604	Coletivo Empresarial	Obstétrica	5262
	416428	SUL AMÃ?RICA SERVIÃ?OS DE SAÃ?DE S.A.	Medicina de Grupo	202104	Coletivo Empresarial	Colonoscopia	5261
	416428	SUL AMÃ?RICA SERVIÃ?OS DE SAÃ?DE S.A.	Medicina de Grupo	202001	Coletivo Empresarial	Cirúrgica	5253
	304701	UNIMED CURITIBA - SOCIEDADE COOPERATIVA DE MÃ?DICOS	Cooperativa Médica	201810	Coletivo Empresarial	Endoscopia digestiva alta	5250
	333689	MEDISERVICE OPERADORA DE PLANOS DE SAÃ?DE S.A.	Medicina de Grupo	201607	Coletivo Empresarial	Endoscopia digestiva alta	5248
	346926	FUNDAÃ?Ã?O ASSISTENCIAL DOS SERVIDORES DO MINISTÃ?RIO DA FAZENDA	Autogestão	201610	Coletivo Empresarial	Cirúrgica	5248
	382876	UNIMED GOIANIA COOPERATIVA DE TRABALHO MÃ?DICO	Cooperativa Médica	201701	Individual ou familiar	Endoscopia digestiva alta	5247
	302091	SÃ?O FRANCISCO SISTEMAS DE SAÃ?DE SOCIEDADE EMPRESÃ?RIA LIMITADA	Medicina de Grupo	201610	Coletivo Empresarial	Endoscopia digestiva alta	5244
	416428	SUL AMÃ?RICA SERVIÃ?OS DE SAÃ?DE S.A.	Medicina de Grupo	202007	Coletivo Empresarial	Cirúrgica	5241
	343889	UNIMED BELO HORIZONTE COOPERATIVA DE TRABALHO MÃ?DICO	Cooperativa Médica	202004	Coletivo por Adesão	Cirúrgica	5240
	359017	NOTRE DAME INTERMÃ?DICA SAÃ?DE S.A.	Medicina de Grupo	201910	Coletivo Empresarial	Colonoscopia	5240
	343889	UNIMED BELO HORIZONTE COOPERATIVA DE TRABALHO MÃ?DICO	Cooperativa Médica	201807	Coletivo por Adesão	Endoscopia digestiva alta	5234
	319996	UNIMED DO ESTADO DE SÃ?O PAULO - FEDERAÃ?Ã?O ESTADUAL DAS COOP. MÃ?DICAS	Cooperativa Médica	201710	Coletivo por Adesão	Cirúrgica	5232
	382876	UNIMED GOIANIA COOPERATIVA DE TRABALHO MÃ?DICO	Cooperativa Médica	201601	Individual ou familiar	Endoscopia digestiva alta	5232
	416428	SUL AMÃ?RICA SERVIÃ?OS DE SAÃ?DE S.A.	Medicina de Grupo	201607	Coletivo Empresarial	Cirúrgica	5231
	701	UNIMED SEGUROS SAÃ?DE S/A	Seguradora	202104	Coletivo Empresarial	Cirúrgica	5230
	304701	UNIMED CURITIBA - SOCIEDADE COOPERATIVA DE MÃ?DICOS	Cooperativa Médica	201901	Coletivo Empresarial	Endoscopia digestiva alta	5228
	357391	UNIMED VITORIA COOPERATIVA DE TRABALHO MEDICO	Cooperativa Médica	201910	Coletivo Empresarial	Cirúrgica	5228
	5711	BRADESCO SAÃ?DE S.A.	Seguradora	201704	Coletivo por Adesão	Cirúrgica	5224
	343889	UNIMED BELO HORIZONTE COOPERATIVA DE TRABALHO MÃ?DICO	Cooperativa Médica	202107	Coletivo por Adesão	Endoscopia digestiva alta	5224
	5711	BRADESCO SAÃ?DE S.A.	Seguradora	201607	Coletivo por Adesão	Cirúrgica	5223
	319996	UNIMED DO ESTADO DE SÃ?O PAULO - FEDERAÃ?Ã?O ESTADUAL DAS COOP. MÃ?DICAS	Cooperativa Médica	201807	Coletivo Empresarial	Cirúrgica	5223
	416428	SUL AMÃ?RICA SERVIÃ?OS DE SAÃ?DE S.A.	Medicina de Grupo	201904	Coletivo Empresarial	Cirúrgica	5221
	701	UNIMED SEGUROS SAÃ?DE S/A	Seguradora	201610	Coletivo Empresarial	Cirúrgica	5219
	582	PORTO SEGURO - SEGURO SAÃ?DE S/A	Seguradora	202101	Coletivo Empresarial	Cirúrgica	5217
	393321	UNIMED-RIO COOPERATIVA DE TRABALHO MEDICO DO RIO DE JANEIRO	Cooperativa Médica	202001	Coletivo Empresarial	Cirúrgica	5214
	582	PORTO SEGURO - SEGURO SAÃ?DE S/A	Seguradora	201807	Coletivo Empresarial	Cirúrgica	5209
	701	UNIMED SEGUROS SAÃ?DE S/A	Seguradora	201604	Coletivo Empresarial	Cirúrgica	5204
	352501	UNIMED PORTO ALEGRE - COOPERATIVA MÃ?DICA LTDA.	Cooperativa Médica	201907	Coletivo Empresarial	Cirúrgica	5202
	309222	GRUPO HOSPITALAR DO RIO DE JANEIRO LTDA	Medicina de Grupo	201704	Coletivo Empresarial	Cirúrgica	5198
	348082	UNIMED ANHANGUERA COOPERATIVA DE TRABALHO MÃ?DICO	Cooperativa Médica	201804	Coletivo Empresarial	Cirúrgica	5198
	416428	SUL AMÃ?RICA SERVIÃ?OS DE SAÃ?DE S.A.	Medicina de Grupo	202007	Coletivo Empresarial	Colonoscopia	5197
	319996	UNIMED DO ESTADO DE SÃ?O PAULO - FEDERAÃ?Ã?O ESTADUAL DAS COOP. MÃ?DICAS	Cooperativa Médica	201904	Coletivo Empresarial	Cirúrgica	5191
	309222	GRUPO HOSPITALAR DO RIO DE JANEIRO LTDA	Medicina de Grupo	201901	Coletivo Empresarial	Endoscopia digestiva alta	5189
	312126	FUNDAÃ?Ã?O SAÃ?DE ITAÃ?	Autogestão	201910	Coletivo Empresarial	Cirúrgica	5188
	343889	UNIMED BELO HORIZONTE COOPERATIVA DE TRABALHO MÃ?DICO	Cooperativa Médica	201707	Individual ou familiar	Cirúrgica	5187
	319996	UNIMED DO ESTADO DE SÃ?O PAULO - FEDERAÃ?Ã?O ESTADUAL DAS COOP. MÃ?DICAS	Cooperativa Médica	201901	Coletivo Empresarial	Cirúrgica	5186
	6246	SUL AMERICA COMPANHIA DE SEGURO SAÃ?DE	Seguradora	202104	Coletivo por Adesão	Endoscopia digestiva alta	5185
	333689	MEDISERVICE OPERADORA DE PLANOS DE SAÃ?DE S.A.	Medicina de Grupo	201601	Coletivo Empresarial	Cirúrgica	5185
	422631	ASSOCIAÃ?Ã?O PETROBRAS DE SAÃ?DE - APS	Autogestão	202104	Coletivo Empresarial	Cirúrgica	5183
	325074	GREEN LINE SISTEMA DE SAÃ?DE S.A	Medicina de Grupo	201604	Individual ou familiar	Endoscopia digestiva alta	5182
	382876	UNIMED GOIANIA COOPERATIVA DE TRABALHO MÃ?DICO	Cooperativa Médica	201801	Individual ou familiar	Endoscopia digestiva alta	5177
	343889	UNIMED BELO HORIZONTE COOPERATIVA DE TRABALHO MÃ?DICO	Cooperativa Médica	201710	Individual ou familiar	Cirúrgica	5174
	326305	AMIL ASSISTÃ?NCIA MÃ?DICA INTERNACIONAL S.A.	Medicina de Grupo	201810	Coletivo por Adesão	Cirúrgica	5171
	302091	SÃ?O FRANCISCO SISTEMAS DE SAÃ?DE SOCIEDADE EMPRESÃ?RIA LIMITADA	Medicina de Grupo	202010	Coletivo Empresarial	Endoscopia digestiva alta	5170
	326305	AMIL ASSISTÃ?NCIA MÃ?DICA INTERNACIONAL S.A.	Medicina de Grupo	201710	Individual ou familiar	Colonoscopia	5166
	357391	UNIMED VITORIA COOPERATIVA DE TRABALHO MEDICO	Cooperativa Médica	202107	Coletivo Empresarial	Cirúrgica	5164
	343889	UNIMED BELO HORIZONTE COOPERATIVA DE TRABALHO MÃ?DICO	Cooperativa Médica	201910	Coletivo por Adesão	Endoscopia digestiva alta	5157
	343889	UNIMED BELO HORIZONTE COOPERATIVA DE TRABALHO MÃ?DICO	Cooperativa Médica	201801	Individual ou familiar	Cirúrgica	5154
	343889	UNIMED BELO HORIZONTE COOPERATIVA DE TRABALHO MÃ?DICO	Cooperativa Médica	201810	Individual ou familiar	Cirúrgica	5152
	400891	EMPRESA BRASILEIRA DE INFRA-ESTRUTURA AEROPORTUÃ?RIA	Autogestão	202004	Coletivo Empresarial	Cirúrgica	5144
	343889	UNIMED BELO HORIZONTE COOPERATIVA DE TRABALHO MÃ?DICO	Cooperativa Médica	201910	Individual ou familiar	Cirúrgica	5143
	382876	UNIMED GOIANIA COOPERATIVA DE TRABALHO MÃ?DICO	Cooperativa Médica	201707	Individual ou familiar	Endoscopia digestiva alta	5140
	6246	SUL AMERICA COMPANHIA DE SEGURO SAÃ?DE	Seguradora	202107	Individual ou familiar	Endoscopia digestiva alta	5139
	343889	UNIMED BELO HORIZONTE COOPERATIVA DE TRABALHO MÃ?DICO	Cooperativa Médica	201907	Coletivo por Adesão	Endoscopia digestiva alta	5139
	359017	NOTRE DAME INTERMÃ?DICA SAÃ?DE S.A.	Medicina de Grupo	201707	Coletivo Empresarial	Obstétrica	5137
	326305	AMIL ASSISTÃ?NCIA MÃ?DICA INTERNACIONAL S.A.	Medicina de Grupo	201801	Coletivo por Adesão	Cirúrgica	5130
	357391	UNIMED VITORIA COOPERATIVA DE TRABALHO MEDICO	Cooperativa Médica	202007	Coletivo Empresarial	Endoscopia digestiva alta	5127
	416428	SUL AMÃ?RICA SERVIÃ?OS DE SAÃ?DE S.A.	Medicina de Grupo	201607	Coletivo Empresarial	Colonoscopia	5122
	382876	UNIMED GOIANIA COOPERATIVA DE TRABALHO MÃ?DICO	Cooperativa Médica	201607	Individual ou familiar	Endoscopia digestiva alta	5119
	342084	UNIMED CUIABA COOPERATIVA DE TRABALHO MÃ?DICO	Cooperativa Médica	202010	Coletivo Empresarial	Endoscopia digestiva alta	5118
	582	PORTO SEGURO - SEGURO SAÃ?DE S/A	Seguradora	201804	Coletivo Empresarial	Cirúrgica	5116
	6246	SUL AMERICA COMPANHIA DE SEGURO SAÃ?DE	Seguradora	202007	Individual ou familiar	Endoscopia digestiva alta	5115
	368253	HAPVIDA ASSISTENCIA MEDICA S.A.	Medicina de Grupo	202007	Coletivo por Adesão	Cirúrgica	5108
	582	PORTO SEGURO - SEGURO SAÃ?DE S/A	Seguradora	201904	Coletivo Empresarial	Cirúrgica	5105
	319996	UNIMED DO ESTADO DE SÃ?O PAULO - FEDERAÃ?Ã?O ESTADUAL DAS COOP. MÃ?DICAS	Cooperativa Médica	201601	Coletivo Empresarial	Endoscopia digestiva alta	5098
	343889	UNIMED BELO HORIZONTE COOPERATIVA DE TRABALHO MÃ?DICO	Cooperativa Médica	201604	Individual ou familiar	Cirúrgica	5096
	304701	UNIMED CURITIBA - SOCIEDADE COOPERATIVA DE MÃ?DICOS	Cooperativa Médica	202101	Individual ou familiar	Cirúrgica	5095
	326305	AMIL ASSISTÃ?NCIA MÃ?DICA INTERNACIONAL S.A.	Medicina de Grupo	201610	Individual ou familiar	Colonoscopia	5084
	416428	SUL AMÃ?RICA SERVIÃ?OS DE SAÃ?DE S.A.	Medicina de Grupo	201804	Coletivo Empresarial	Cirúrgica	5084
	312924	CAIXA ECONÃ?MICA FEDERAL	Autogestão	201810	Coletivo por Adesão	Cirúrgica	5080
	343889	UNIMED BELO HORIZONTE COOPERATIVA DE TRABALHO MÃ?DICO	Cooperativa Médica	201904	Coletivo por Adesão	Endoscopia digestiva alta	5078
	382876	UNIMED GOIANIA COOPERATIVA DE TRABALHO MÃ?DICO	Cooperativa Médica	201907	Individual ou familiar	Endoscopia digestiva alta	5078
	343889	UNIMED BELO HORIZONTE COOPERATIVA DE TRABALHO MÃ?DICO	Cooperativa Médica	201804	Individual ou familiar	Cirúrgica	5077
	346926	FUNDAÃ?Ã?O ASSISTENCIAL DOS SERVIDORES DO MINISTÃ?RIO DA FAZENDA	Autogestão	201610	Coletivo por Adesão	Cirúrgica	5075
	302091	SÃ?O FRANCISCO SISTEMAS DE SAÃ?DE SOCIEDADE EMPRESÃ?RIA LIMITADA	Medicina de Grupo	201804	Coletivo Empresarial	Cirúrgica	5070
	359017	NOTRE DAME INTERMÃ?DICA SAÃ?DE S.A.	Medicina de Grupo	201901	Coletivo Empresarial	Obstétrica	5059
	326305	AMIL ASSISTÃ?NCIA MÃ?DICA INTERNACIONAL S.A.	Medicina de Grupo	201904	Coletivo por Adesão	Cirúrgica	5046
	359017	NOTRE DAME INTERMÃ?DICA SAÃ?DE S.A.	Medicina de Grupo	201907	Coletivo Empresarial	Colonoscopia	5046
	304701	UNIMED CURITIBA - SOCIEDADE COOPERATIVA DE MÃ?DICOS	Cooperativa Médica	202010	Coletivo Empresarial	Endoscopia digestiva alta	5045
	368253	HAPVIDA ASSISTENCIA MEDICA S.A.	Medicina de Grupo	201710	Coletivo por Adesão	Cirúrgica	5042
	393321	UNIMED-RIO COOPERATIVA DE TRABALHO MEDICO DO RIO DE JANEIRO	Cooperativa Médica	201710	Coletivo Empresarial	Cirúrgica	5042
	416428	SUL AMÃ?RICA SERVIÃ?OS DE SAÃ?DE S.A.	Medicina de Grupo	201701	Coletivo Empresarial	Cirúrgica	5041
	343889	UNIMED BELO HORIZONTE COOPERATIVA DE TRABALHO MÃ?DICO	Cooperativa Médica	201901	Individual ou familiar	Cirúrgica	5040
	359017	NOTRE DAME INTERMÃ?DICA SAÃ?DE S.A.	Medicina de Grupo	201807	Coletivo Empresarial	Colonoscopia	5038
	319996	UNIMED DO ESTADO DE SÃ?O PAULO - FEDERAÃ?Ã?O ESTADUAL DAS COOP. MÃ?DICAS	Cooperativa Médica	201810	Coletivo Empresarial	Endoscopia digestiva alta	5037
	343889	UNIMED BELO HORIZONTE COOPERATIVA DE TRABALHO MÃ?DICO	Cooperativa Médica	201904	Individual ou familiar	Cirúrgica	5036
	360449	UNIMED GRANDE FLORIANÃ?POLIS-COOPERATIVA DE TRABALHO MEDICO	Cooperativa Médica	201807	Coletivo Empresarial	Colonoscopia	5026
	302147	PREVENT SENIOR PRIVATE OPERADORA DE SAÃ?DE LTDA	Medicina de Grupo	201701	Individual ou familiar	Endoscopia digestiva alta	5021
	393321	UNIMED-RIO COOPERATIVA DE TRABALHO MEDICO DO RIO DE JANEIRO	Cooperativa Médica	201707	Coletivo Empresarial	Cirúrgica	5020
	319996	UNIMED DO ESTADO DE SÃ?O PAULO - FEDERAÃ?Ã?O ESTADUAL DAS COOP. MÃ?DICAS	Cooperativa Médica	201604	Coletivo por Adesão	Cirúrgica	5016
	382876	UNIMED GOIANIA COOPERATIVA DE TRABALHO MÃ?DICO	Cooperativa Médica	201710	Individual ou familiar	Endoscopia digestiva alta	5013
	393321	UNIMED-RIO COOPERATIVA DE TRABALHO MEDICO DO RIO DE JANEIRO	Cooperativa Médica	201601	Coletivo por Adesão	Endoscopia digestiva alta	5011
	326305	AMIL ASSISTÃ?NCIA MÃ?DICA INTERNACIONAL S.A.	Medicina de Grupo	201601	Individual ou familiar	Colonoscopia	5009
	333689	MEDISERVICE OPERADORA DE PLANOS DE SAÃ?DE S.A.	Medicina de Grupo	201801	Coletivo Empresarial	Cirúrgica	5006
	326305	AMIL ASSISTÃ?NCIA MÃ?DICA INTERNACIONAL S.A.	Medicina de Grupo	202010	Individual ou familiar	Endoscopia digestiva alta	5003
	319996	UNIMED DO ESTADO DE SÃ?O PAULO - FEDERAÃ?Ã?O ESTADUAL DAS COOP. MÃ?DICAS	Cooperativa Médica	201601	Coletivo por Adesão	Endoscopia digestiva alta	4999
	359017	NOTRE DAME INTERMÃ?DICA SAÃ?DE S.A.	Medicina de Grupo	201907	Coletivo Empresarial	Obstétrica	4998
	304701	UNIMED CURITIBA - SOCIEDADE COOPERATIVA DE MÃ?DICOS	Cooperativa Médica	202004	Individual ou familiar	Cirúrgica	4996
	302091	SÃ?O FRANCISCO SISTEMAS DE SAÃ?DE SOCIEDADE EMPRESÃ?RIA LIMITADA	Medicina de Grupo	201710	Coletivo Empresarial	Endoscopia digestiva alta	4992
	302091	SÃ?O FRANCISCO SISTEMAS DE SAÃ?DE SOCIEDADE EMPRESÃ?RIA LIMITADA	Medicina de Grupo	201707	Coletivo Empresarial	Cirúrgica	4982
	5711	BRADESCO SAÃ?DE S.A.	Seguradora	202101	Individual ou familiar	Cirúrgica	4981
	393321	UNIMED-RIO COOPERATIVA DE TRABALHO MEDICO DO RIO DE JANEIRO	Cooperativa Médica	201610	Coletivo por Adesão	Endoscopia digestiva alta	4978
	352501	UNIMED PORTO ALEGRE - COOPERATIVA MÃ?DICA LTDA.	Cooperativa Médica	201904	Coletivo Empresarial	Cirúrgica	4977
	317144	UNIMED DE FORTALEZA SOCIEDADE COOPERATIVA MÃ?DICA LTDA.	Cooperativa Médica	201607	Individual ou familiar	Cirúrgica	4976
	342084	UNIMED CUIABA COOPERATIVA DE TRABALHO MÃ?DICO	Cooperativa Médica	201810	Coletivo Empresarial	Endoscopia digestiva alta	4974
	339679	CENTRAL NACIONAL UNIMED - COOPERATIVA CENTRAL	Cooperativa Médica	202104	Coletivo por Adesão	Colonoscopia	4968
	6246	SUL AMERICA COMPANHIA DE SEGURO SAÃ?DE	Seguradora	201604	Coletivo Empresarial	Obstétrica	4967
	312126	FUNDAÃ?Ã?O SAÃ?DE ITAÃ?	Autogestão	202001	Coletivo Empresarial	Cirúrgica	4966
	304701	UNIMED CURITIBA - SOCIEDADE COOPERATIVA DE MÃ?DICOS	Cooperativa Médica	201610	Coletivo Empresarial	Endoscopia digestiva alta	4958
	393321	UNIMED-RIO COOPERATIVA DE TRABALHO MEDICO DO RIO DE JANEIRO	Cooperativa Médica	201607	Coletivo por Adesão	Endoscopia digestiva alta	4953
	339679	CENTRAL NACIONAL UNIMED - COOPERATIVA CENTRAL	Cooperativa Médica	202010	Coletivo Empresarial	Obstétrica	4952
	339679	CENTRAL NACIONAL UNIMED - COOPERATIVA CENTRAL	Cooperativa Médica	201907	Coletivo Empresarial	Colonoscopia	4949
	336165	FUNDAÃ?Ã?O SABESP DE SEGURIDADE SOCIAL - SABESPREV	Autogestão	201710	Coletivo Empresarial	Cirúrgica	4948
	326305	AMIL ASSISTÃ?NCIA MÃ?DICA INTERNACIONAL S.A.	Medicina de Grupo	202101	Coletivo Empresarial	Colonoscopia	4944
	359017	NOTRE DAME INTERMÃ?DICA SAÃ?DE S.A.	Medicina de Grupo	201904	Coletivo Empresarial	Obstétrica	4940
	368253	HAPVIDA ASSISTENCIA MEDICA S.A.	Medicina de Grupo	202010	Coletivo por Adesão	Endoscopia digestiva alta	4937
	304701	UNIMED CURITIBA - SOCIEDADE COOPERATIVA DE MÃ?DICOS	Cooperativa Médica	201710	Coletivo Empresarial	Endoscopia digestiva alta	4935
	359017	NOTRE DAME INTERMÃ?DICA SAÃ?DE S.A.	Medicina de Grupo	201804	Coletivo Empresarial	Colonoscopia	4935
	352501	UNIMED PORTO ALEGRE - COOPERATIVA MÃ?DICA LTDA.	Cooperativa Médica	202007	Coletivo Empresarial	Cirúrgica	4929
	326305	AMIL ASSISTÃ?NCIA MÃ?DICA INTERNACIONAL S.A.	Medicina de Grupo	201804	Individual ou familiar	Colonoscopia	4919
	343889	UNIMED BELO HORIZONTE COOPERATIVA DE TRABALHO MÃ?DICO	Cooperativa Médica	201610	Individual ou familiar	Cirúrgica	4914
	393321	UNIMED-RIO COOPERATIVA DE TRABALHO MEDICO DO RIO DE JANEIRO	Cooperativa Médica	201907	Coletivo por Adesão	Endoscopia digestiva alta	4914
	319996	UNIMED DO ESTADO DE SÃ?O PAULO - FEDERAÃ?Ã?O ESTADUAL DAS COOP. MÃ?DICAS	Cooperativa Médica	201907	Coletivo Empresarial	Endoscopia digestiva alta	4913
	360449	UNIMED GRANDE FLORIANÃ?POLIS-COOPERATIVA DE TRABALHO MEDICO	Cooperativa Médica	201910	Coletivo Empresarial	Colonoscopia	4909
	382876	UNIMED GOIANIA COOPERATIVA DE TRABALHO MÃ?DICO	Cooperativa Médica	201604	Individual ou familiar	Endoscopia digestiva alta	4906
	309222	GRUPO HOSPITALAR DO RIO DE JANEIRO LTDA	Medicina de Grupo	202004	Coletivo Empresarial	Cirúrgica	4904
	382876	UNIMED GOIANIA COOPERATIVA DE TRABALHO MÃ?DICO	Cooperativa Médica	202101	Individual ou familiar	Cirúrgica	4903
	6246	SUL AMERICA COMPANHIA DE SEGURO SAÃ?DE	Seguradora	201704	Coletivo Empresarial	Obstétrica	4901
	343889	UNIMED BELO HORIZONTE COOPERATIVA DE TRABALHO MÃ?DICO	Cooperativa Médica	201704	Individual ou familiar	Cirúrgica	4900
	357391	UNIMED VITORIA COOPERATIVA DE TRABALHO MEDICO	Cooperativa Médica	201810	Coletivo Empresarial	Cirúrgica	4898
	359017	NOTRE DAME INTERMÃ?DICA SAÃ?DE S.A.	Medicina de Grupo	201701	Coletivo Empresarial	Obstétrica	4897
	343889	UNIMED BELO HORIZONTE COOPERATIVA DE TRABALHO MÃ?DICO	Cooperativa Médica	201804	Coletivo por Adesão	Endoscopia digestiva alta	4890
	355721	UNIMED DE SANTOS COOP DE TRAB MEDICO	Cooperativa Médica	201904	Coletivo Empresarial	Endoscopia digestiva alta	4890
	5711	BRADESCO SAÃ?DE S.A.	Seguradora	201610	Coletivo por Adesão	Cirúrgica	4887
	368253	HAPVIDA ASSISTENCIA MEDICA S.A.	Medicina de Grupo	202010	Individual ou familiar	Cirúrgica	4883
	312924	CAIXA ECONÃ?MICA FEDERAL	Autogestão	201910	Coletivo por Adesão	Cirúrgica	4882
	302091	SÃ?O FRANCISCO SISTEMAS DE SAÃ?DE SOCIEDADE EMPRESÃ?RIA LIMITADA	Medicina de Grupo	201801	Coletivo Empresarial	Endoscopia digestiva alta	4878
	326305	AMIL ASSISTÃ?NCIA MÃ?DICA INTERNACIONAL S.A.	Medicina de Grupo	201804	Coletivo por Adesão	Endoscopia digestiva alta	4876
	309222	GRUPO HOSPITALAR DO RIO DE JANEIRO LTDA	Medicina de Grupo	201801	Coletivo Empresarial	Endoscopia digestiva alta	4875
	325074	GREEN LINE SISTEMA DE SAÃ?DE S.A	Medicina de Grupo	201610	Individual ou familiar	Endoscopia digestiva alta	4871
	6246	SUL AMERICA COMPANHIA DE SEGURO SAÃ?DE	Seguradora	201907	Coletivo Empresarial	Obstétrica	4869
	359017	NOTRE DAME INTERMÃ?DICA SAÃ?DE S.A.	Medicina de Grupo	201704	Coletivo Empresarial	Obstétrica	4868
	360449	UNIMED GRANDE FLORIANÃ?POLIS-COOPERATIVA DE TRABALHO MEDICO	Cooperativa Médica	201907	Coletivo Empresarial	Colonoscopia	4868
	323080	GEAP AUTOGESTÃ?O EM SAÃ?DE	Autogestão	202010	Coletivo Empresarial	Endoscopia digestiva alta	4867
	359017	NOTRE DAME INTERMÃ?DICA SAÃ?DE S.A.	Medicina de Grupo	201610	Coletivo por Adesão	Endoscopia digestiva alta	4867
	333689	MEDISERVICE OPERADORA DE PLANOS DE SAÃ?DE S.A.	Medicina de Grupo	201904	Coletivo Empresarial	Cirúrgica	4866
	368253	HAPVIDA ASSISTENCIA MEDICA S.A.	Medicina de Grupo	201907	Coletivo por Adesão	Endoscopia digestiva alta	4863
	360449	UNIMED GRANDE FLORIANÃ?POLIS-COOPERATIVA DE TRABALHO MEDICO	Cooperativa Médica	201804	Coletivo Empresarial	Colonoscopia	4859
	416428	SUL AMÃ?RICA SERVIÃ?OS DE SAÃ?DE S.A.	Medicina de Grupo	201901	Coletivo Empresarial	Cirúrgica	4859
	302147	PREVENT SENIOR PRIVATE OPERADORA DE SAÃ?DE LTDA	Medicina de Grupo	201701	Individual ou familiar	Cirúrgica	4858
	393321	UNIMED-RIO COOPERATIVA DE TRABALHO MEDICO DO RIO DE JANEIRO	Cooperativa Médica	201707	Coletivo por Adesão	Endoscopia digestiva alta	4857
	582	PORTO SEGURO - SEGURO SAÃ?DE S/A	Seguradora	201710	Coletivo Empresarial	Cirúrgica	4854
	343889	UNIMED BELO HORIZONTE COOPERATIVA DE TRABALHO MÃ?DICO	Cooperativa Médica	201810	Coletivo por Adesão	Endoscopia digestiva alta	4854
	302091	SÃ?O FRANCISCO SISTEMAS DE SAÃ?DE SOCIEDADE EMPRESÃ?RIA LIMITADA	Medicina de Grupo	202101	Coletivo Empresarial	Cirúrgica	4852
	5711	BRADESCO SAÃ?DE S.A.	Seguradora	202107	Individual ou familiar	Cirúrgica	4844
	304701	UNIMED CURITIBA - SOCIEDADE COOPERATIVA DE MÃ?DICOS	Cooperativa Médica	201604	Individual ou familiar	Endoscopia digestiva alta	4840
	368253	HAPVIDA ASSISTENCIA MEDICA S.A.	Medicina de Grupo	202101	Coletivo por Adesão	Endoscopia digestiva alta	4835
	346926	FUNDAÃ?Ã?O ASSISTENCIAL DOS SERVIDORES DO MINISTÃ?RIO DA FAZENDA	Autogestão	201601	Coletivo Empresarial	Cirúrgica	4833
	326305	AMIL ASSISTÃ?NCIA MÃ?DICA INTERNACIONAL S.A.	Medicina de Grupo	202001	Coletivo por Adesão	Cirúrgica	4831
	325074	GREEN LINE SISTEMA DE SAÃ?DE S.A	Medicina de Grupo	201807	Coletivo Empresarial	Endoscopia digestiva alta	4830
	333689	MEDISERVICE OPERADORA DE PLANOS DE SAÃ?DE S.A.	Medicina de Grupo	201810	Coletivo Empresarial	Cirúrgica	4827
	339679	CENTRAL NACIONAL UNIMED - COOPERATIVA CENTRAL	Cooperativa Médica	201904	Coletivo Empresarial	Colonoscopia	4823
	582	PORTO SEGURO - SEGURO SAÃ?DE S/A	Seguradora	201707	Coletivo Empresarial	Cirúrgica	4821
	5711	BRADESCO SAÃ?DE S.A.	Seguradora	202104	Individual ou familiar	Cirúrgica	4816
	304701	UNIMED CURITIBA - SOCIEDADE COOPERATIVA DE MÃ?DICOS	Cooperativa Médica	201801	Coletivo Empresarial	Endoscopia digestiva alta	4815
	416428	SUL AMÃ?RICA SERVIÃ?OS DE SAÃ?DE S.A.	Medicina de Grupo	201701	Coletivo Empresarial	Colonoscopia	4815
	393321	UNIMED-RIO COOPERATIVA DE TRABALHO MEDICO DO RIO DE JANEIRO	Cooperativa Médica	201701	Coletivo Empresarial	Cirúrgica	4810
	302091	SÃ?O FRANCISCO SISTEMAS DE SAÃ?DE SOCIEDADE EMPRESÃ?RIA LIMITADA	Medicina de Grupo	201710	Coletivo Empresarial	Cirúrgica	4809
	339679	CENTRAL NACIONAL UNIMED - COOPERATIVA CENTRAL	Cooperativa Médica	202010	Coletivo Empresarial	Colonoscopia	4807
	360449	UNIMED GRANDE FLORIANÃ?POLIS-COOPERATIVA DE TRABALHO MEDICO	Cooperativa Médica	201810	Coletivo Empresarial	Colonoscopia	4805
	319996	UNIMED DO ESTADO DE SÃ?O PAULO - FEDERAÃ?Ã?O ESTADUAL DAS COOP. MÃ?DICAS	Cooperativa Médica	201707	Coletivo por Adesão	Cirúrgica	4802
	325074	GREEN LINE SISTEMA DE SAÃ?DE S.A	Medicina de Grupo	201801	Individual ou familiar	Endoscopia digestiva alta	4801
	6246	SUL AMERICA COMPANHIA DE SEGURO SAÃ?DE	Seguradora	201607	Individual ou familiar	Cirúrgica	4799
	359017	NOTRE DAME INTERMÃ?DICA SAÃ?DE S.A.	Medicina de Grupo	201904	Coletivo Empresarial	Colonoscopia	4798
	6246	SUL AMERICA COMPANHIA DE SEGURO SAÃ?DE	Seguradora	202001	Coletivo Empresarial	Obstétrica	4796
	701	UNIMED SEGUROS SAÃ?DE S/A	Seguradora	201607	Coletivo Empresarial	Broncoscopia com ou sem biópsia	4795
	302091	SÃ?O FRANCISCO SISTEMAS DE SAÃ?DE SOCIEDADE EMPRESÃ?RIA LIMITADA	Medicina de Grupo	201701	Coletivo Empresarial	Endoscopia digestiva alta	4786
	701	UNIMED SEGUROS SAÃ?DE S/A	Seguradora	201601	Coletivo Empresarial	Cirúrgica	4785
	359017	NOTRE DAME INTERMÃ?DICA SAÃ?DE S.A.	Medicina de Grupo	201607	Coletivo por Adesão	Endoscopia digestiva alta	4785
	416428	SUL AMÃ?RICA SERVIÃ?OS DE SAÃ?DE S.A.	Medicina de Grupo	202004	Coletivo Empresarial	Endoscopia digestiva alta	4784
	333689	MEDISERVICE OPERADORA DE PLANOS DE SAÃ?DE S.A.	Medicina de Grupo	201610	Coletivo Empresarial	Endoscopia digestiva alta	4779
	382876	UNIMED GOIANIA COOPERATIVA DE TRABALHO MÃ?DICO	Cooperativa Médica	201610	Individual ou familiar	Endoscopia digestiva alta	4779
	582	PORTO SEGURO - SEGURO SAÃ?DE S/A	Seguradora	202104	Coletivo Empresarial	Cirúrgica	4775
	319996	UNIMED DO ESTADO DE SÃ?O PAULO - FEDERAÃ?Ã?O ESTADUAL DAS COOP. MÃ?DICAS	Cooperativa Médica	201804	Coletivo Empresarial	Endoscopia digestiva alta	4774
	359017	NOTRE DAME INTERMÃ?DICA SAÃ?DE S.A.	Medicina de Grupo	201601	Coletivo Empresarial	Obstétrica	4772
	6246	SUL AMERICA COMPANHIA DE SEGURO SAÃ?DE	Seguradora	201807	Coletivo Empresarial	Obstétrica	4768
	346926	FUNDAÃ?Ã?O ASSISTENCIAL DOS SERVIDORES DO MINISTÃ?RIO DA FAZENDA	Autogestão	201607	Coletivo Empresarial	Cirúrgica	4765
	5711	BRADESCO SAÃ?DE S.A.	Seguradora	201801	Coletivo por Adesão	Cirúrgica	4763
	352501	UNIMED PORTO ALEGRE - COOPERATIVA MÃ?DICA LTDA.	Cooperativa Médica	201810	Coletivo Empresarial	Cirúrgica	4763
	325074	GREEN LINE SISTEMA DE SAÃ?DE S.A	Medicina de Grupo	201807	Individual ou familiar	Endoscopia digestiva alta	4762
	393321	UNIMED-RIO COOPERATIVA DE TRABALHO MEDICO DO RIO DE JANEIRO	Cooperativa Médica	202010	Coletivo Empresarial	Cirúrgica	4761
	325074	GREEN LINE SISTEMA DE SAÃ?DE S.A	Medicina de Grupo	201904	Coletivo Empresarial	Endoscopia digestiva alta	4758
	6246	SUL AMERICA COMPANHIA DE SEGURO SAÃ?DE	Seguradora	201804	Coletivo Empresarial	Obstétrica	4755
	393321	UNIMED-RIO COOPERATIVA DE TRABALHO MEDICO DO RIO DE JANEIRO	Cooperativa Médica	202010	Individual ou familiar	Cirúrgica	4751
	333689	MEDISERVICE OPERADORA DE PLANOS DE SAÃ?DE S.A.	Medicina de Grupo	201907	Coletivo Empresarial	Cirúrgica	4745
	393321	UNIMED-RIO COOPERATIVA DE TRABALHO MEDICO DO RIO DE JANEIRO	Cooperativa Médica	201801	Coletivo Empresarial	Cirúrgica	4742
	343889	UNIMED BELO HORIZONTE COOPERATIVA DE TRABALHO MÃ?DICO	Cooperativa Médica	201801	Coletivo por Adesão	Endoscopia digestiva alta	4740
	312126	FUNDAÃ?Ã?O SAÃ?DE ITAÃ?	Autogestão	202107	Coletivo Empresarial	Cirúrgica	4739
	355721	UNIMED DE SANTOS COOP DE TRAB MEDICO	Cooperativa Médica	201804	Coletivo Empresarial	Endoscopia digestiva alta	4733
	317144	UNIMED DE FORTALEZA SOCIEDADE COOPERATIVA MÃ?DICA LTDA.	Cooperativa Médica	201907	Individual ou familiar	Endoscopia digestiva alta	4732
	582	PORTO SEGURO - SEGURO SAÃ?DE S/A	Seguradora	201901	Coletivo Empresarial	Cirúrgica	4729
	6246	SUL AMERICA COMPANHIA DE SEGURO SAÃ?DE	Seguradora	201601	Coletivo Empresarial	Obstétrica	4728
	302091	SÃ?O FRANCISCO SISTEMAS DE SAÃ?DE SOCIEDADE EMPRESÃ?RIA LIMITADA	Medicina de Grupo	201801	Coletivo Empresarial	Cirúrgica	4726
	382876	UNIMED GOIANIA COOPERATIVA DE TRABALHO MÃ?DICO	Cooperativa Médica	202010	Individual ou familiar	Cirúrgica	4726
	343889	UNIMED BELO HORIZONTE COOPERATIVA DE TRABALHO MÃ?DICO	Cooperativa Médica	201601	Individual ou familiar	Cirúrgica	4725
	343889	UNIMED BELO HORIZONTE COOPERATIVA DE TRABALHO MÃ?DICO	Cooperativa Médica	201901	Coletivo por Adesão	Endoscopia digestiva alta	4723
	319996	UNIMED DO ESTADO DE SÃ?O PAULO - FEDERAÃ?Ã?O ESTADUAL DAS COOP. MÃ?DICAS	Cooperativa Médica	201704	Coletivo por Adesão	Cirúrgica	4717
	346926	FUNDAÃ?Ã?O ASSISTENCIAL DOS SERVIDORES DO MINISTÃ?RIO DA FAZENDA	Autogestão	201604	Coletivo por Adesão	Cirúrgica	4717
	355721	UNIMED DE SANTOS COOP DE TRAB MEDICO	Cooperativa Médica	201707	Coletivo Empresarial	Endoscopia digestiva alta	4712
	6246	SUL AMERICA COMPANHIA DE SEGURO SAÃ?DE	Seguradora	201904	Coletivo Empresarial	Obstétrica	4708
	325074	GREEN LINE SISTEMA DE SAÃ?DE S.A	Medicina de Grupo	201701	Individual ou familiar	Endoscopia digestiva alta	4708
	352501	UNIMED PORTO ALEGRE - COOPERATIVA MÃ?DICA LTDA.	Cooperativa Médica	201901	Coletivo Empresarial	Cirúrgica	4708
	309222	GRUPO HOSPITALAR DO RIO DE JANEIRO LTDA	Medicina de Grupo	201810	Coletivo Empresarial	Endoscopia digestiva alta	4707
	304701	UNIMED CURITIBA - SOCIEDADE COOPERATIVA DE MÃ?DICOS	Cooperativa Médica	201904	Individual ou familiar	Endoscopia digestiva alta	4706
	326305	AMIL ASSISTÃ?NCIA MÃ?DICA INTERNACIONAL S.A.	Medicina de Grupo	201901	Coletivo por Adesão	Cirúrgica	4706
	355721	UNIMED DE SANTOS COOP DE TRAB MEDICO	Cooperativa Médica	201907	Coletivo Empresarial	Endoscopia digestiva alta	4706
	312924	CAIXA ECONÃ?MICA FEDERAL	Autogestão	201907	Coletivo por Adesão	Cirúrgica	4704
	342084	UNIMED CUIABA COOPERATIVA DE TRABALHO MÃ?DICO	Cooperativa Médica	201910	Coletivo Empresarial	Endoscopia digestiva alta	4696
	6246	SUL AMERICA COMPANHIA DE SEGURO SAÃ?DE	Seguradora	201707	Coletivo Empresarial	Obstétrica	4691
	6246	SUL AMERICA COMPANHIA DE SEGURO SAÃ?DE	Seguradora	202104	Coletivo por Adesão	Colonoscopia	4691
	368253	HAPVIDA ASSISTENCIA MEDICA S.A.	Medicina de Grupo	202104	Coletivo por Adesão	Cirúrgica	4688
	302091	SÃ?O FRANCISCO SISTEMAS DE SAÃ?DE SOCIEDADE EMPRESÃ?RIA LIMITADA	Medicina de Grupo	201610	Coletivo Empresarial	Cirúrgica	4687
	319996	UNIMED DO ESTADO DE SÃ?O PAULO - FEDERAÃ?Ã?O ESTADUAL DAS COOP. MÃ?DICAS	Cooperativa Médica	201704	Coletivo Empresarial	Endoscopia digestiva alta	4687
	339601	AGEMED SAÃ?DE LTDA - EM LIQUIDAÃ?Ã?O EXTRAJUDICIAL	Medicina de Grupo	201904	Coletivo Empresarial	Endoscopia digestiva alta	4680
	325074	GREEN LINE SISTEMA DE SAÃ?DE S.A	Medicina de Grupo	201607	Individual ou familiar	Endoscopia digestiva alta	4677
	359017	NOTRE DAME INTERMÃ?DICA SAÃ?DE S.A.	Medicina de Grupo	201810	Coletivo Empresarial	Colonoscopia	4675
	6246	SUL AMERICA COMPANHIA DE SEGURO SAÃ?DE	Seguradora	202007	Coletivo Empresarial	Obstétrica	4673
	343889	UNIMED BELO HORIZONTE COOPERATIVA DE TRABALHO MÃ?DICO	Cooperativa Médica	201707	Coletivo por Adesão	Endoscopia digestiva alta	4672
	5711	BRADESCO SAÃ?DE S.A.	Seguradora	202007	Individual ou familiar	Cirúrgica	4669
	6246	SUL AMERICA COMPANHIA DE SEGURO SAÃ?DE	Seguradora	202101	Individual ou familiar	Endoscopia digestiva alta	4666
	319996	UNIMED DO ESTADO DE SÃ?O PAULO - FEDERAÃ?Ã?O ESTADUAL DAS COOP. MÃ?DICAS	Cooperativa Médica	202001	Coletivo Empresarial	Endoscopia digestiva alta	4664
	339601	AGEMED SAÃ?DE LTDA - EM LIQUIDAÃ?Ã?O EXTRAJUDICIAL	Medicina de Grupo	201710	Coletivo Empresarial	Endoscopia digestiva alta	4663
	368253	HAPVIDA ASSISTENCIA MEDICA S.A.	Medicina de Grupo	201901	Coletivo por Adesão	Endoscopia digestiva alta	4661
	312126	FUNDAÃ?Ã?O SAÃ?DE ITAÃ?	Autogestão	201810	Coletivo Empresarial	Cirúrgica	4659
	416428	SUL AMÃ?RICA SERVIÃ?OS DE SAÃ?DE S.A.	Medicina de Grupo	201810	Coletivo Empresarial	Cirúrgica	4659
	701	UNIMED SEGUROS SAÃ?DE S/A	Seguradora	202007	Coletivo Empresarial	Cirúrgica	4658
	304701	UNIMED CURITIBA - SOCIEDADE COOPERATIVA DE MÃ?DICOS	Cooperativa Médica	201804	Individual ou familiar	Endoscopia digestiva alta	4658
	304701	UNIMED CURITIBA - SOCIEDADE COOPERATIVA DE MÃ?DICOS	Cooperativa Médica	201704	Individual ou familiar	Endoscopia digestiva alta	4655
	343889	UNIMED BELO HORIZONTE COOPERATIVA DE TRABALHO MÃ?DICO	Cooperativa Médica	202107	Individual ou familiar	Cirúrgica	4651
	357391	UNIMED VITORIA COOPERATIVA DE TRABALHO MEDICO	Cooperativa Médica	202001	Coletivo Empresarial	Cirúrgica	4649
	5711	BRADESCO SAÃ?DE S.A.	Seguradora	201807	Coletivo por Adesão	Cirúrgica	4647
	393321	UNIMED-RIO COOPERATIVA DE TRABALHO MEDICO DO RIO DE JANEIRO	Cooperativa Médica	202104	Coletivo Empresarial	Cirúrgica	4646
	312126	FUNDAÃ?Ã?O SAÃ?DE ITAÃ?	Autogestão	202101	Coletivo Empresarial	Endoscopia digestiva alta	4645
	416428	SUL AMÃ?RICA SERVIÃ?OS DE SAÃ?DE S.A.	Medicina de Grupo	202104	Coletivo Empresarial	Cirúrgica	4642
	5711	BRADESCO SAÃ?DE S.A.	Seguradora	201701	Coletivo por Adesão	Cirúrgica	4639
	326305	AMIL ASSISTÃ?NCIA MÃ?DICA INTERNACIONAL S.A.	Medicina de Grupo	202007	Coletivo Empresarial	Colonoscopia	4637
	346926	FUNDAÃ?Ã?O ASSISTENCIAL DOS SERVIDORES DO MINISTÃ?RIO DA FAZENDA	Autogestão	201607	Coletivo por Adesão	Cirúrgica	4633
	368253	HAPVIDA ASSISTENCIA MEDICA S.A.	Medicina de Grupo	201804	Coletivo por Adesão	Cirúrgica	4631
	319996	UNIMED DO ESTADO DE SÃ?O PAULO - FEDERAÃ?Ã?O ESTADUAL DAS COOP. MÃ?DICAS	Cooperativa Médica	201901	Coletivo Empresarial	Endoscopia digestiva alta	4630
	393321	UNIMED-RIO COOPERATIVA DE TRABALHO MEDICO DO RIO DE JANEIRO	Cooperativa Médica	201604	Individual ou familiar	Endoscopia digestiva alta	4630
	393321	UNIMED-RIO COOPERATIVA DE TRABALHO MEDICO DO RIO DE JANEIRO	Cooperativa Médica	201910	Coletivo Empresarial	Cirúrgica	4625
	357391	UNIMED VITORIA COOPERATIVA DE TRABALHO MEDICO	Cooperativa Médica	201710	Coletivo Empresarial	Cirúrgica	4621
	304701	UNIMED CURITIBA - SOCIEDADE COOPERATIVA DE MÃ?DICOS	Cooperativa Médica	201701	Coletivo Empresarial	Endoscopia digestiva alta	4620
	302091	SÃ?O FRANCISCO SISTEMAS DE SAÃ?DE SOCIEDADE EMPRESÃ?RIA LIMITADA	Medicina de Grupo	201604	Coletivo Empresarial	Endoscopia digestiva alta	4619
	304701	UNIMED CURITIBA - SOCIEDADE COOPERATIVA DE MÃ?DICOS	Cooperativa Médica	202104	Coletivo Empresarial	Endoscopia digestiva alta	4617
	333689	MEDISERVICE OPERADORA DE PLANOS DE SAÃ?DE S.A.	Medicina de Grupo	201910	Coletivo Empresarial	Cirúrgica	4617
	309222	GRUPO HOSPITALAR DO RIO DE JANEIRO LTDA	Medicina de Grupo	201910	Coletivo Empresarial	Endoscopia digestiva alta	4616
	416428	SUL AMÃ?RICA SERVIÃ?OS DE SAÃ?DE S.A.	Medicina de Grupo	201610	Coletivo Empresarial	Cirúrgica	4613
	6246	SUL AMERICA COMPANHIA DE SEGURO SAÃ?DE	Seguradora	201901	Coletivo Empresarial	Obstétrica	4611
	319996	UNIMED DO ESTADO DE SÃ?O PAULO - FEDERAÃ?Ã?O ESTADUAL DAS COOP. MÃ?DICAS	Cooperativa Médica	201701	Coletivo Empresarial	Endoscopia digestiva alta	4609
	393321	UNIMED-RIO COOPERATIVA DE TRABALHO MEDICO DO RIO DE JANEIRO	Cooperativa Médica	201704	Coletivo por Adesão	Endoscopia digestiva alta	4608
	339679	CENTRAL NACIONAL UNIMED - COOPERATIVA CENTRAL	Cooperativa Médica	201910	Coletivo Empresarial	Colonoscopia	4605
	319996	UNIMED DO ESTADO DE SÃ?O PAULO - FEDERAÃ?Ã?O ESTADUAL DAS COOP. MÃ?DICAS	Cooperativa Médica	201601	Coletivo Empresarial	Cirúrgica	4600
	343889	UNIMED BELO HORIZONTE COOPERATIVA DE TRABALHO MÃ?DICO	Cooperativa Médica	202001	Individual ou familiar	Cirúrgica	4600
	6246	SUL AMERICA COMPANHIA DE SEGURO SAÃ?DE	Seguradora	201707	Individual ou familiar	Cirúrgica	4598
	360449	UNIMED GRANDE FLORIANÃ?POLIS-COOPERATIVA DE TRABALHO MEDICO	Cooperativa Médica	201904	Coletivo Empresarial	Colonoscopia	4594
	5711	BRADESCO SAÃ?DE S.A.	Seguradora	201810	Coletivo por Adesão	Cirúrgica	4591
	6246	SUL AMERICA COMPANHIA DE SEGURO SAÃ?DE	Seguradora	201801	Coletivo Empresarial	Obstétrica	4591
	582	PORTO SEGURO - SEGURO SAÃ?DE S/A	Seguradora	201607	Coletivo Empresarial	Cirúrgica	4590
	366871	PETRÃ?LEO BRASILEIRO S.A.-PETROBRAS	Autogestão	201601	Coletivo Empresarial	Cirúrgica	4590
	393321	UNIMED-RIO COOPERATIVA DE TRABALHO MEDICO DO RIO DE JANEIRO	Cooperativa Médica	202010	Coletivo por Adesão	Endoscopia digestiva alta	4590
	317144	UNIMED DE FORTALEZA SOCIEDADE COOPERATIVA MÃ?DICA LTDA.	Cooperativa Médica	201901	Individual ou familiar	Endoscopia digestiva alta	4587
	393321	UNIMED-RIO COOPERATIVA DE TRABALHO MEDICO DO RIO DE JANEIRO	Cooperativa Médica	201804	Individual ou familiar	Endoscopia digestiva alta	4587
	302091	SÃ?O FRANCISCO SISTEMAS DE SAÃ?DE SOCIEDADE EMPRESÃ?RIA LIMITADA	Medicina de Grupo	201807	Coletivo Empresarial	Endoscopia digestiva alta	4586
	337668	UNIMED SERGIPE - COOPERATIVA DE TRABALHO MÃ?DICO	Cooperativa Médica	201810	Individual ou familiar	Cirúrgica	4584
	326305	AMIL ASSISTÃ?NCIA MÃ?DICA INTERNACIONAL S.A.	Medicina de Grupo	201810	Individual ou familiar	Colonoscopia	4580
	312126	FUNDAÃ?Ã?O SAÃ?DE ITAÃ?	Autogestão	201807	Coletivo Empresarial	Cirúrgica	4578
	6246	SUL AMERICA COMPANHIA DE SEGURO SAÃ?DE	Seguradora	201910	Coletivo Empresarial	Obstétrica	4575
	582	PORTO SEGURO - SEGURO SAÃ?DE S/A	Seguradora	201801	Coletivo Empresarial	Cirúrgica	4574
	304701	UNIMED CURITIBA - SOCIEDADE COOPERATIVA DE MÃ?DICOS	Cooperativa Médica	201707	Individual ou familiar	Endoscopia digestiva alta	4569
	355721	UNIMED DE SANTOS COOP DE TRAB MEDICO	Cooperativa Médica	201810	Coletivo Empresarial	Endoscopia digestiva alta	4567
	413534	CAIXA DE ASSISTENCIA DOS SERVIDORES DO ESTADO DE MATO GROSSO DO SUL	Autogestão	201710	Coletivo Empresarial	Endoscopia digestiva alta	4563
	302147	PREVENT SENIOR PRIVATE OPERADORA DE SAÃ?DE LTDA	Medicina de Grupo	202007	Individual ou familiar	Colonoscopia	4561
	325074	GREEN LINE SISTEMA DE SAÃ?DE S.A	Medicina de Grupo	201710	Individual ou familiar	Endoscopia digestiva alta	4559
	393321	UNIMED-RIO COOPERATIVA DE TRABALHO MEDICO DO RIO DE JANEIRO	Cooperativa Médica	201904	Coletivo por Adesão	Endoscopia digestiva alta	4558
	312126	FUNDAÃ?Ã?O SAÃ?DE ITAÃ?	Autogestão	202104	Coletivo Empresarial	Endoscopia digestiva alta	4554
	343889	UNIMED BELO HORIZONTE COOPERATIVA DE TRABALHO MÃ?DICO	Cooperativa Médica	201901	Coletivo Empresarial	Colonoscopia	4551
	312126	FUNDAÃ?Ã?O SAÃ?DE ITAÃ?	Autogestão	201904	Coletivo Empresarial	Cirúrgica	4548
	343889	UNIMED BELO HORIZONTE COOPERATIVA DE TRABALHO MÃ?DICO	Cooperativa Médica	201701	Individual ou familiar	Cirúrgica	4546
	393321	UNIMED-RIO COOPERATIVA DE TRABALHO MEDICO DO RIO DE JANEIRO	Cooperativa Médica	201804	Coletivo Empresarial	Endoscopia digestiva alta	4542
	354279	UNIMED DE LINS - COOPERATIVA DE TRABALHOS MÃ?DICOS	Cooperativa Médica	201707	Individual ou familiar	Cirúrgica	4541
	582	PORTO SEGURO - SEGURO SAÃ?DE S/A	Seguradora	201604	Coletivo Empresarial	Cirúrgica	4540
	312126	FUNDAÃ?Ã?O SAÃ?DE ITAÃ?	Autogestão	202101	Coletivo Empresarial	Cirúrgica	4540
	335690	UNIMED CAMPINAS - COOPERATIVA DE TRABALHO MÃ?DICO	Cooperativa Médica	201707	Coletivo Empresarial	Cirúrgica	4540
	325074	GREEN LINE SISTEMA DE SAÃ?DE S.A	Medicina de Grupo	201710	Coletivo Empresarial	Endoscopia digestiva alta	4539
	382876	UNIMED GOIANIA COOPERATIVA DE TRABALHO MÃ?DICO	Cooperativa Médica	202107	Individual ou familiar	Endoscopia digestiva alta	4537
	393321	UNIMED-RIO COOPERATIVA DE TRABALHO MEDICO DO RIO DE JANEIRO	Cooperativa Médica	201704	Coletivo Empresarial	Cirúrgica	4537
	6246	SUL AMERICA COMPANHIA DE SEGURO SAÃ?DE	Seguradora	201710	Coletivo Empresarial	Obstétrica	4535
	393321	UNIMED-RIO COOPERATIVA DE TRABALHO MEDICO DO RIO DE JANEIRO	Cooperativa Médica	201610	Coletivo Empresarial	Endoscopia digestiva alta	4535
	302147	PREVENT SENIOR PRIVATE OPERADORA DE SAÃ?DE LTDA	Medicina de Grupo	202107	Individual ou familiar	Colonoscopia	4531
	343889	UNIMED BELO HORIZONTE COOPERATIVA DE TRABALHO MÃ?DICO	Cooperativa Médica	201604	Coletivo por Adesão	Endoscopia digestiva alta	4531
	357391	UNIMED VITORIA COOPERATIVA DE TRABALHO MEDICO	Cooperativa Médica	201804	Coletivo Empresarial	Cirúrgica	4531
	339679	CENTRAL NACIONAL UNIMED - COOPERATIVA CENTRAL	Cooperativa Médica	201807	Coletivo Empresarial	Colonoscopia	4523
	319996	UNIMED DO ESTADO DE SÃ?O PAULO - FEDERAÃ?Ã?O ESTADUAL DAS COOP. MÃ?DICAS	Cooperativa Médica	201610	Coletivo por Adesão	Cirúrgica	4522
	393321	UNIMED-RIO COOPERATIVA DE TRABALHO MEDICO DO RIO DE JANEIRO	Cooperativa Médica	202101	Coletivo Empresarial	Cirúrgica	4517
	304701	UNIMED CURITIBA - SOCIEDADE COOPERATIVA DE MÃ?DICOS	Cooperativa Médica	201807	Individual ou familiar	Endoscopia digestiva alta	4513
	326305	AMIL ASSISTÃ?NCIA MÃ?DICA INTERNACIONAL S.A.	Medicina de Grupo	201801	Coletivo por Adesão	Endoscopia digestiva alta	4513
	6246	SUL AMERICA COMPANHIA DE SEGURO SAÃ?DE	Seguradora	202004	Coletivo Empresarial	Obstétrica	4511
	319121	UNIMED DIVINOPOLIS - COOPERATIVA DE TRABALHO MEDICO LTDA	Cooperativa Médica	201707	Coletivo Empresarial	Endoscopia digestiva alta	4509
	304701	UNIMED CURITIBA - SOCIEDADE COOPERATIVA DE MÃ?DICOS	Cooperativa Médica	201907	Individual ou familiar	Endoscopia digestiva alta	4508
	326305	AMIL ASSISTÃ?NCIA MÃ?DICA INTERNACIONAL S.A.	Medicina de Grupo	201904	Individual ou familiar	Colonoscopia	4507
	339679	CENTRAL NACIONAL UNIMED - COOPERATIVA CENTRAL	Cooperativa Médica	202001	Coletivo Empresarial	Colonoscopia	4506
	352501	UNIMED PORTO ALEGRE - COOPERATIVA MÃ?DICA LTDA.	Cooperativa Médica	202001	Coletivo Empresarial	Cirúrgica	4502
	343889	UNIMED BELO HORIZONTE COOPERATIVA DE TRABALHO MÃ?DICO	Cooperativa Médica	201807	Coletivo Empresarial	Colonoscopia	4501
	360449	UNIMED GRANDE FLORIANÃ?POLIS-COOPERATIVA DE TRABALHO MEDICO	Cooperativa Médica	201710	Coletivo Empresarial	Colonoscopia	4498
	315478	FUNDAÃ?Ã?O CESP	Autogestão	202001	Coletivo Empresarial	Cirúrgica	4496
	393321	UNIMED-RIO COOPERATIVA DE TRABALHO MEDICO DO RIO DE JANEIRO	Cooperativa Médica	201807	Coletivo Empresarial	Endoscopia digestiva alta	4496
	333689	MEDISERVICE OPERADORA DE PLANOS DE SAÃ?DE S.A.	Medicina de Grupo	201901	Coletivo Empresarial	Cirúrgica	4495
	355721	UNIMED DE SANTOS COOP DE TRAB MEDICO	Cooperativa Médica	201807	Coletivo Empresarial	Endoscopia digestiva alta	4495
	312924	CAIXA ECONÃ?MICA FEDERAL	Autogestão	202101	Coletivo por Adesão	Cirúrgica	4492
	319121	UNIMED DIVINOPOLIS - COOPERATIVA DE TRABALHO MEDICO LTDA	Cooperativa Médica	201801	Coletivo por Adesão	Endoscopia digestiva alta	4488
	325074	GREEN LINE SISTEMA DE SAÃ?DE S.A	Medicina de Grupo	201701	Coletivo Empresarial	Endoscopia digestiva alta	4488
	346659	CAIXA DE ASSISTÃ?NCIA DOS FUNCIONÃ?RIOS DO BANCO DO BRASIL	Autogestão	201804	Coletivo por Adesão	Colonoscopia	4487
	5711	BRADESCO SAÃ?DE S.A.	Seguradora	201604	Coletivo por Adesão	Cirúrgica	4486
	6246	SUL AMERICA COMPANHIA DE SEGURO SAÃ?DE	Seguradora	201607	Coletivo Empresarial	Obstétrica	4485
	343889	UNIMED BELO HORIZONTE COOPERATIVA DE TRABALHO MÃ?DICO	Cooperativa Médica	201704	Coletivo por Adesão	Endoscopia digestiva alta	4484
	319996	UNIMED DO ESTADO DE SÃ?O PAULO - FEDERAÃ?Ã?O ESTADUAL DAS COOP. MÃ?DICAS	Cooperativa Médica	201910	Coletivo Empresarial	Endoscopia digestiva alta	4481
	319996	UNIMED DO ESTADO DE SÃ?O PAULO - FEDERAÃ?Ã?O ESTADUAL DAS COOP. MÃ?DICAS	Cooperativa Médica	201707	Coletivo Empresarial	Endoscopia digestiva alta	4481
	355721	UNIMED DE SANTOS COOP DE TRAB MEDICO	Cooperativa Médica	201704	Coletivo Empresarial	Endoscopia digestiva alta	4481
	302091	SÃ?O FRANCISCO SISTEMAS DE SAÃ?DE SOCIEDADE EMPRESÃ?RIA LIMITADA	Medicina de Grupo	202010	Coletivo Empresarial	Cirúrgica	4480
	325074	GREEN LINE SISTEMA DE SAÃ?DE S.A	Medicina de Grupo	201804	Individual ou familiar	Endoscopia digestiva alta	4477
	343269	UNIMED DE LONDRINA COOPERATIVA DE TRABALHO MÃ?DICO	Cooperativa Médica	201710	Coletivo Empresarial	Cirúrgica	4468
	393321	UNIMED-RIO COOPERATIVA DE TRABALHO MEDICO DO RIO DE JANEIRO	Cooperativa Médica	201607	Coletivo Empresarial	Endoscopia digestiva alta	4466
	355721	UNIMED DE SANTOS COOP DE TRAB MEDICO	Cooperativa Médica	201910	Coletivo Empresarial	Endoscopia digestiva alta	4465
	416428	SUL AMÃ?RICA SERVIÃ?OS DE SAÃ?DE S.A.	Medicina de Grupo	201610	Coletivo Empresarial	Colonoscopia	4465
	312924	CAIXA ECONÃ?MICA FEDERAL	Autogestão	202001	Coletivo por Adesão	Cirúrgica	4464
	339679	CENTRAL NACIONAL UNIMED - COOPERATIVA CENTRAL	Cooperativa Médica	201810	Coletivo Empresarial	Colonoscopia	4461
	343889	UNIMED BELO HORIZONTE COOPERATIVA DE TRABALHO MÃ?DICO	Cooperativa Médica	201804	Coletivo Empresarial	Colonoscopia	4459
	6246	SUL AMERICA COMPANHIA DE SEGURO SAÃ?DE	Seguradora	201604	Individual ou familiar	Cirúrgica	4458
	325074	GREEN LINE SISTEMA DE SAÃ?DE S.A	Medicina de Grupo	201907	Coletivo Empresarial	Endoscopia digestiva alta	4456
	304701	UNIMED CURITIBA - SOCIEDADE COOPERATIVA DE MÃ?DICOS	Cooperativa Médica	201910	Individual ou familiar	Endoscopia digestiva alta	4451
	411256	PLANO HOSPITAL SAMARITANO LTDA	Medicina de Grupo	201910	Coletivo Empresarial	Cirúrgica	4450
	312924	CAIXA ECONÃ?MICA FEDERAL	Autogestão	202107	Coletivo por Adesão	Cirúrgica	4448
	357391	UNIMED VITORIA COOPERATIVA DE TRABALHO MEDICO	Cooperativa Médica	202010	Coletivo Empresarial	Cirúrgica	4445
	319996	UNIMED DO ESTADO DE SÃ?O PAULO - FEDERAÃ?Ã?O ESTADUAL DAS COOP. MÃ?DICAS	Cooperativa Médica	201710	Coletivo Empresarial	Endoscopia digestiva alta	4444
	6246	SUL AMERICA COMPANHIA DE SEGURO SAÃ?DE	Seguradora	201701	Coletivo Empresarial	Obstétrica	4440
	701	UNIMED SEGUROS SAÃ?DE S/A	Seguradora	201807	Coletivo Empresarial	Endoscopia digestiva alta	4439
	319121	UNIMED DIVINOPOLIS - COOPERATIVA DE TRABALHO MEDICO LTDA	Cooperativa Médica	201704	Coletivo por Adesão	Endoscopia digestiva alta	4436
	343889	UNIMED BELO HORIZONTE COOPERATIVA DE TRABALHO MÃ?DICO	Cooperativa Médica	201907	Coletivo Empresarial	Colonoscopia	4436
	359017	NOTRE DAME INTERMÃ?DICA SAÃ?DE S.A.	Medicina de Grupo	201710	Coletivo Empresarial	Colonoscopia	4435
	6246	SUL AMERICA COMPANHIA DE SEGURO SAÃ?DE	Seguradora	201810	Coletivo Empresarial	Obstétrica	4433
	304701	UNIMED CURITIBA - SOCIEDADE COOPERATIVA DE MÃ?DICOS	Cooperativa Médica	201601	Coletivo Empresarial	Endoscopia digestiva alta	4430
	319996	UNIMED DO ESTADO DE SÃ?O PAULO - FEDERAÃ?Ã?O ESTADUAL DAS COOP. MÃ?DICAS	Cooperativa Médica	201807	Coletivo Empresarial	Endoscopia digestiva alta	4430
	325074	GREEN LINE SISTEMA DE SAÃ?DE S.A	Medicina de Grupo	201904	Individual ou familiar	Endoscopia digestiva alta	4430
	359017	NOTRE DAME INTERMÃ?DICA SAÃ?DE S.A.	Medicina de Grupo	201901	Coletivo Empresarial	Colonoscopia	4430
	343889	UNIMED BELO HORIZONTE COOPERATIVA DE TRABALHO MÃ?DICO	Cooperativa Médica	201807	Coletivo Empresarial	Obstétrica	4427
	343889	UNIMED BELO HORIZONTE COOPERATIVA DE TRABALHO MÃ?DICO	Cooperativa Médica	201910	Coletivo Empresarial	Colonoscopia	4423
	343889	UNIMED BELO HORIZONTE COOPERATIVA DE TRABALHO MÃ?DICO	Cooperativa Médica	201904	Coletivo Empresarial	Colonoscopia	4420
	413534	CAIXA DE ASSISTENCIA DOS SERVIDORES DO ESTADO DE MATO GROSSO DO SUL	Autogestão	201904	Coletivo Empresarial	Endoscopia digestiva alta	4419
	368253	HAPVIDA ASSISTENCIA MEDICA S.A.	Medicina de Grupo	202107	Coletivo por Adesão	Endoscopia digestiva alta	4417
	368253	HAPVIDA ASSISTENCIA MEDICA S.A.	Medicina de Grupo	201807	Coletivo por Adesão	Endoscopia digestiva alta	4403
	701	UNIMED SEGUROS SAÃ?DE S/A	Seguradora	201604	Coletivo Empresarial	Endoscopia digestiva alta	4393
	325074	GREEN LINE SISTEMA DE SAÃ?DE S.A	Medicina de Grupo	201801	Coletivo Empresarial	Endoscopia digestiva alta	4393
	6246	SUL AMERICA COMPANHIA DE SEGURO SAÃ?DE	Seguradora	201807	Individual ou familiar	Cirúrgica	4391
	343889	UNIMED BELO HORIZONTE COOPERATIVA DE TRABALHO MÃ?DICO	Cooperativa Médica	202010	Individual ou familiar	Cirúrgica	4389
	346659	CAIXA DE ASSISTÃ?NCIA DOS FUNCIONÃ?RIOS DO BANCO DO BRASIL	Autogestão	201807	Coletivo por Adesão	Colonoscopia	4389
	343889	UNIMED BELO HORIZONTE COOPERATIVA DE TRABALHO MÃ?DICO	Cooperativa Médica	201601	Coletivo por Adesão	Endoscopia digestiva alta	4386
	312924	CAIXA ECONÃ?MICA FEDERAL	Autogestão	201907	Coletivo por Adesão	Endoscopia digestiva alta	4384
	317144	UNIMED DE FORTALEZA SOCIEDADE COOPERATIVA MÃ?DICA LTDA.	Cooperativa Médica	201801	Individual ou familiar	Endoscopia digestiva alta	4384
	317144	UNIMED DE FORTALEZA SOCIEDADE COOPERATIVA MÃ?DICA LTDA.	Cooperativa Médica	201707	Individual ou familiar	Cirúrgica	4383
	6246	SUL AMERICA COMPANHIA DE SEGURO SAÃ?DE	Seguradora	202010	Coletivo Empresarial	Obstétrica	4382
	317144	UNIMED DE FORTALEZA SOCIEDADE COOPERATIVA MÃ?DICA LTDA.	Cooperativa Médica	201807	Individual ou familiar	Endoscopia digestiva alta	4382
	359017	NOTRE DAME INTERMÃ?DICA SAÃ?DE S.A.	Medicina de Grupo	201604	Coletivo por Adesão	Endoscopia digestiva alta	4381
	393321	UNIMED-RIO COOPERATIVA DE TRABALHO MEDICO DO RIO DE JANEIRO	Cooperativa Médica	201601	Coletivo Empresarial	Endoscopia digestiva alta	4377
	357391	UNIMED VITORIA COOPERATIVA DE TRABALHO MEDICO	Cooperativa Médica	201904	Coletivo Empresarial	Cirúrgica	4376
	393321	UNIMED-RIO COOPERATIVA DE TRABALHO MEDICO DO RIO DE JANEIRO	Cooperativa Médica	201804	Coletivo por Adesão	Endoscopia digestiva alta	4375
	312126	FUNDAÃ?Ã?O SAÃ?DE ITAÃ?	Autogestão	201901	Coletivo Empresarial	Cirúrgica	4373
	339679	CENTRAL NACIONAL UNIMED - COOPERATIVA CENTRAL	Cooperativa Médica	201607	Coletivo Empresarial	Colonoscopia	4371
	325074	GREEN LINE SISTEMA DE SAÃ?DE S.A	Medicina de Grupo	201804	Coletivo Empresarial	Endoscopia digestiva alta	4368
	317144	UNIMED DE FORTALEZA SOCIEDADE COOPERATIVA MÃ?DICA LTDA.	Cooperativa Médica	201904	Individual ou familiar	Endoscopia digestiva alta	4366
	319121	UNIMED DIVINOPOLIS - COOPERATIVA DE TRABALHO MEDICO LTDA	Cooperativa Médica	201704	Coletivo Empresarial	Endoscopia digestiva alta	4362
	343889	UNIMED BELO HORIZONTE COOPERATIVA DE TRABALHO MÃ?DICO	Cooperativa Médica	202010	Coletivo por Adesão	Endoscopia digestiva alta	4362
	393321	UNIMED-RIO COOPERATIVA DE TRABALHO MEDICO DO RIO DE JANEIRO	Cooperativa Médica	202104	Individual ou familiar	Cirúrgica	4361
	317144	UNIMED DE FORTALEZA SOCIEDADE COOPERATIVA MÃ?DICA LTDA.	Cooperativa Médica	202107	Individual ou familiar	Endoscopia digestiva alta	4359
	357391	UNIMED VITORIA COOPERATIVA DE TRABALHO MEDICO	Cooperativa Médica	201701	Coletivo Empresarial	Cirúrgica	4359
	346659	CAIXA DE ASSISTÃ?NCIA DOS FUNCIONÃ?RIOS DO BANCO DO BRASIL	Autogestão	201710	Coletivo por Adesão	Colonoscopia	4355
	368253	HAPVIDA ASSISTENCIA MEDICA S.A.	Medicina de Grupo	201707	Coletivo por Adesão	Cirúrgica	4355
	416428	SUL AMÃ?RICA SERVIÃ?OS DE SAÃ?DE S.A.	Medicina de Grupo	201604	Coletivo Empresarial	Colonoscopia	4355
	382876	UNIMED GOIANIA COOPERATIVA DE TRABALHO MÃ?DICO	Cooperativa Médica	202104	Individual ou familiar	Cirúrgica	4350
	343889	UNIMED BELO HORIZONTE COOPERATIVA DE TRABALHO MÃ?DICO	Cooperativa Médica	202107	Coletivo Empresarial	Colonoscopia	4345
	352501	UNIMED PORTO ALEGRE - COOPERATIVA MÃ?DICA LTDA.	Cooperativa Médica	202004	Coletivo Empresarial	Cirúrgica	4344
	393321	UNIMED-RIO COOPERATIVA DE TRABALHO MEDICO DO RIO DE JANEIRO	Cooperativa Médica	201807	Individual ou familiar	Endoscopia digestiva alta	4344
	339601	AGEMED SAÃ?DE LTDA - EM LIQUIDAÃ?Ã?O EXTRAJUDICIAL	Medicina de Grupo	201801	Coletivo Empresarial	Endoscopia digestiva alta	4338
	393321	UNIMED-RIO COOPERATIVA DE TRABALHO MEDICO DO RIO DE JANEIRO	Cooperativa Médica	201710	Coletivo por Adesão	Endoscopia digestiva alta	4338
	317144	UNIMED DE FORTALEZA SOCIEDADE COOPERATIVA MÃ?DICA LTDA.	Cooperativa Médica	201804	Individual ou familiar	Endoscopia digestiva alta	4336
	359017	NOTRE DAME INTERMÃ?DICA SAÃ?DE S.A.	Medicina de Grupo	201610	Coletivo Empresarial	Obstétrica	4334
	582	PORTO SEGURO - SEGURO SAÃ?DE S/A	Seguradora	201704	Coletivo Empresarial	Cirúrgica	4333
	701	UNIMED SEGUROS SAÃ?DE S/A	Seguradora	201607	Coletivo Empresarial	Endoscopia digestiva alta	4330
	326305	AMIL ASSISTÃ?NCIA MÃ?DICA INTERNACIONAL S.A.	Medicina de Grupo	202010	Coletivo por Adesão	Cirúrgica	4330
	419133	POSTAL SAÃ?DE CAIXA DE ASSISTÃ?NCIA E SAÃ?DE DOS EMPREGADOS DOS CORREIOS	Autogestão	202001	Coletivo Empresarial	Endoscopia digestiva alta	4330
	319996	UNIMED DO ESTADO DE SÃ?O PAULO - FEDERAÃ?Ã?O ESTADUAL DAS COOP. MÃ?DICAS	Cooperativa Médica	201701	Coletivo por Adesão	Endoscopia digestiva alta	4325
	326305	AMIL ASSISTÃ?NCIA MÃ?DICA INTERNACIONAL S.A.	Medicina de Grupo	201701	Individual ou familiar	Colonoscopia	4325
	319121	UNIMED DIVINOPOLIS - COOPERATIVA DE TRABALHO MEDICO LTDA	Cooperativa Médica	201604	Coletivo por Adesão	Endoscopia digestiva alta	4320
	393321	UNIMED-RIO COOPERATIVA DE TRABALHO MEDICO DO RIO DE JANEIRO	Cooperativa Médica	202001	Coletivo por Adesão	Endoscopia digestiva alta	4318
	393321	UNIMED-RIO COOPERATIVA DE TRABALHO MEDICO DO RIO DE JANEIRO	Cooperativa Médica	202007	Coletivo por Adesão	Cirúrgica	4313
	368253	HAPVIDA ASSISTENCIA MEDICA S.A.	Medicina de Grupo	201801	Coletivo por Adesão	Cirúrgica	4308
	393321	UNIMED-RIO COOPERATIVA DE TRABALHO MEDICO DO RIO DE JANEIRO	Cooperativa Médica	201807	Coletivo por Adesão	Endoscopia digestiva alta	4308
	326305	AMIL ASSISTÃ?NCIA MÃ?DICA INTERNACIONAL S.A.	Medicina de Grupo	201801	Individual ou familiar	Colonoscopia	4305
	312924	CAIXA ECONÃ?MICA FEDERAL	Autogestão	201807	Coletivo por Adesão	Endoscopia digestiva alta	4304
	582	PORTO SEGURO - SEGURO SAÃ?DE S/A	Seguradora	202004	Coletivo Empresarial	Cirúrgica	4301
	304701	UNIMED CURITIBA - SOCIEDADE COOPERATIVA DE MÃ?DICOS	Cooperativa Médica	201610	Individual ou familiar	Endoscopia digestiva alta	4298
	342084	UNIMED CUIABA COOPERATIVA DE TRABALHO MÃ?DICO	Cooperativa Médica	201901	Coletivo por Adesão	Endoscopia digestiva alta	4298
	304701	UNIMED CURITIBA - SOCIEDADE COOPERATIVA DE MÃ?DICOS	Cooperativa Médica	201710	Individual ou familiar	Endoscopia digestiva alta	4295
	323080	GEAP AUTOGESTÃ?O EM SAÃ?DE	Autogestão	202107	Coletivo Empresarial	Cirúrgica	4295
	325074	GREEN LINE SISTEMA DE SAÃ?DE S.A	Medicina de Grupo	201907	Individual ou familiar	Endoscopia digestiva alta	4295
	312924	CAIXA ECONÃ?MICA FEDERAL	Autogestão	202004	Coletivo por Adesão	Cirúrgica	4294
	312126	FUNDAÃ?Ã?O SAÃ?DE ITAÃ?	Autogestão	201804	Coletivo Empresarial	Cirúrgica	4286
	312924	CAIXA ECONÃ?MICA FEDERAL	Autogestão	201910	Coletivo por Adesão	Endoscopia digestiva alta	4285
	317144	UNIMED DE FORTALEZA SOCIEDADE COOPERATIVA MÃ?DICA LTDA.	Cooperativa Médica	201607	Individual ou familiar	Endoscopia digestiva alta	4284
	368253	HAPVIDA ASSISTENCIA MEDICA S.A.	Medicina de Grupo	201810	Coletivo por Adesão	Endoscopia digestiva alta	4284
	393321	UNIMED-RIO COOPERATIVA DE TRABALHO MEDICO DO RIO DE JANEIRO	Cooperativa Médica	201707	Individual ou familiar	Endoscopia digestiva alta	4284
	312126	FUNDAÃ?Ã?O SAÃ?DE ITAÃ?	Autogestão	201707	Coletivo Empresarial	Cirúrgica	4280
	359017	NOTRE DAME INTERMÃ?DICA SAÃ?DE S.A.	Medicina de Grupo	202001	Individual ou familiar	Endoscopia digestiva alta	4280
	304701	UNIMED CURITIBA - SOCIEDADE COOPERATIVA DE MÃ?DICOS	Cooperativa Médica	202007	Coletivo Empresarial	Endoscopia digestiva alta	4278
	309222	GRUPO HOSPITALAR DO RIO DE JANEIRO LTDA	Medicina de Grupo	201701	Coletivo Empresarial	Cirúrgica	4276
	701	UNIMED SEGUROS SAÃ?DE S/A	Seguradora	201704	Coletivo Empresarial	Endoscopia digestiva alta	4274
	393321	UNIMED-RIO COOPERATIVA DE TRABALHO MEDICO DO RIO DE JANEIRO	Cooperativa Médica	202101	Individual ou familiar	Cirúrgica	4272
	393321	UNIMED-RIO COOPERATIVA DE TRABALHO MEDICO DO RIO DE JANEIRO	Cooperativa Médica	201810	Coletivo por Adesão	Endoscopia digestiva alta	4272
	5711	BRADESCO SAÃ?DE S.A.	Seguradora	201601	Coletivo por Adesão	Cirúrgica	4267
	393321	UNIMED-RIO COOPERATIVA DE TRABALHO MEDICO DO RIO DE JANEIRO	Cooperativa Médica	201810	Individual ou familiar	Endoscopia digestiva alta	4261
	346659	CAIXA DE ASSISTÃ?NCIA DOS FUNCIONÃ?RIOS DO BANCO DO BRASIL	Autogestão	201707	Coletivo por Adesão	Colonoscopia	4260
	342084	UNIMED CUIABA COOPERATIVA DE TRABALHO MÃ?DICO	Cooperativa Médica	202001	Coletivo por Adesão	Endoscopia digestiva alta	4258
	343889	UNIMED BELO HORIZONTE COOPERATIVA DE TRABALHO MÃ?DICO	Cooperativa Médica	201810	Coletivo Empresarial	Colonoscopia	4258
	368253	HAPVIDA ASSISTENCIA MEDICA S.A.	Medicina de Grupo	202007	Coletivo por Adesão	Endoscopia digestiva alta	4258
	393321	UNIMED-RIO COOPERATIVA DE TRABALHO MEDICO DO RIO DE JANEIRO	Cooperativa Médica	201710	Individual ou familiar	Endoscopia digestiva alta	4257
	319996	UNIMED DO ESTADO DE SÃ?O PAULO - FEDERAÃ?Ã?O ESTADUAL DAS COOP. MÃ?DICAS	Cooperativa Médica	201801	Coletivo Empresarial	Endoscopia digestiva alta	4255
	582	PORTO SEGURO - SEGURO SAÃ?DE S/A	Seguradora	201701	Coletivo Empresarial	Cirúrgica	4252
	348082	UNIMED ANHANGUERA COOPERATIVA DE TRABALHO MÃ?DICO	Cooperativa Médica	202001	Coletivo Empresarial	Cirúrgica	4249
	366871	PETRÃ?LEO BRASILEIRO S.A.-PETROBRAS	Autogestão	201604	Coletivo Empresarial	Cirúrgica	4248
	393321	UNIMED-RIO COOPERATIVA DE TRABALHO MEDICO DO RIO DE JANEIRO	Cooperativa Médica	201610	Individual ou familiar	Endoscopia digestiva alta	4248
	346659	CAIXA DE ASSISTÃ?NCIA DOS FUNCIONÃ?RIOS DO BANCO DO BRASIL	Autogestão	202104	Coletivo por Adesão	Endoscopia digestiva alta	4244
	302091	SÃ?O FRANCISCO SISTEMAS DE SAÃ?DE SOCIEDADE EMPRESÃ?RIA LIMITADA	Medicina de Grupo	201807	Coletivo Empresarial	Cirúrgica	4242
	343889	UNIMED BELO HORIZONTE COOPERATIVA DE TRABALHO MÃ?DICO	Cooperativa Médica	201607	Coletivo por Adesão	Endoscopia digestiva alta	4236
	6246	SUL AMERICA COMPANHIA DE SEGURO SAÃ?DE	Seguradora	201804	Individual ou familiar	Cirúrgica	4234
	346659	CAIXA DE ASSISTÃ?NCIA DOS FUNCIONÃ?RIOS DO BANCO DO BRASIL	Autogestão	201810	Coletivo por Adesão	Colonoscopia	4233
	701	UNIMED SEGUROS SAÃ?DE S/A	Seguradora	201610	Coletivo Empresarial	Endoscopia digestiva alta	4232
	317144	UNIMED DE FORTALEZA SOCIEDADE COOPERATIVA MÃ?DICA LTDA.	Cooperativa Médica	201701	Individual ou familiar	Endoscopia digestiva alta	4230
	323080	GEAP AUTOGESTÃ?O EM SAÃ?DE	Autogestão	202104	Coletivo Empresarial	Endoscopia digestiva alta	4227
	368253	HAPVIDA ASSISTENCIA MEDICA S.A.	Medicina de Grupo	201910	Coletivo por Adesão	Endoscopia digestiva alta	4227
	317144	UNIMED DE FORTALEZA SOCIEDADE COOPERATIVA MÃ?DICA LTDA.	Cooperativa Médica	201707	Individual ou familiar	Endoscopia digestiva alta	4224
	6246	SUL AMERICA COMPANHIA DE SEGURO SAÃ?DE	Seguradora	201601	Individual ou familiar	Cirúrgica	4222
	352501	UNIMED PORTO ALEGRE - COOPERATIVA MÃ?DICA LTDA.	Cooperativa Médica	201710	Coletivo Empresarial	Cirúrgica	4219
	359017	NOTRE DAME INTERMÃ?DICA SAÃ?DE S.A.	Medicina de Grupo	201801	Coletivo Empresarial	Colonoscopia	4218
	701	UNIMED SEGUROS SAÃ?DE S/A	Seguradora	202004	Coletivo Empresarial	Cirúrgica	4217
	368253	HAPVIDA ASSISTENCIA MEDICA S.A.	Medicina de Grupo	201904	Coletivo por Adesão	Endoscopia digestiva alta	4217
	325074	GREEN LINE SISTEMA DE SAÃ?DE S.A	Medicina de Grupo	201901	Coletivo Empresarial	Endoscopia digestiva alta	4216
	701	UNIMED SEGUROS SAÃ?DE S/A	Seguradora	201804	Coletivo Empresarial	Endoscopia digestiva alta	4215
	325074	GREEN LINE SISTEMA DE SAÃ?DE S.A	Medicina de Grupo	201707	Individual ou familiar	Endoscopia digestiva alta	4213
	582	PORTO SEGURO - SEGURO SAÃ?DE S/A	Seguradora	201601	Coletivo Empresarial	Cirúrgica	4206
	319996	UNIMED DO ESTADO DE SÃ?O PAULO - FEDERAÃ?Ã?O ESTADUAL DAS COOP. MÃ?DICAS	Cooperativa Médica	202007	Coletivo Empresarial	Obstétrica	4205
	359017	NOTRE DAME INTERMÃ?DICA SAÃ?DE S.A.	Medicina de Grupo	201607	Coletivo Empresarial	Obstétrica	4203
	339679	CENTRAL NACIONAL UNIMED - COOPERATIVA CENTRAL	Cooperativa Médica	201804	Coletivo Empresarial	Colonoscopia	4202
	5711	BRADESCO SAÃ?DE S.A.	Seguradora	201707	Coletivo por Adesão	Cirúrgica	4198
	304701	UNIMED CURITIBA - SOCIEDADE COOPERATIVA DE MÃ?DICOS	Cooperativa Médica	202101	Coletivo Empresarial	Endoscopia digestiva alta	4195
	352501	UNIMED PORTO ALEGRE - COOPERATIVA MÃ?DICA LTDA.	Cooperativa Médica	201807	Coletivo Empresarial	Cirúrgica	4195
	393321	UNIMED-RIO COOPERATIVA DE TRABALHO MEDICO DO RIO DE JANEIRO	Cooperativa Médica	201910	Coletivo por Adesão	Endoscopia digestiva alta	4195
	317144	UNIMED DE FORTALEZA SOCIEDADE COOPERATIVA MÃ?DICA LTDA.	Cooperativa Médica	201907	Individual ou familiar	Cirúrgica	4194
	393321	UNIMED-RIO COOPERATIVA DE TRABALHO MEDICO DO RIO DE JANEIRO	Cooperativa Médica	201810	Coletivo Empresarial	Endoscopia digestiva alta	4191
	393321	UNIMED-RIO COOPERATIVA DE TRABALHO MEDICO DO RIO DE JANEIRO	Cooperativa Médica	201704	Individual ou familiar	Endoscopia digestiva alta	4190
	317144	UNIMED DE FORTALEZA SOCIEDADE COOPERATIVA MÃ?DICA LTDA.	Cooperativa Médica	201704	Individual ou familiar	Cirúrgica	4188
	346926	FUNDAÃ?Ã?O ASSISTENCIAL DOS SERVIDORES DO MINISTÃ?RIO DA FAZENDA	Autogestão	201701	Coletivo Empresarial	Cirúrgica	4188
	340782	CLINIPAM CLINICA PARANAENSE DE ASSISTENCIA MEDICA LTDA	Medicina de Grupo	202101	Individual ou familiar	Endoscopia digestiva alta	4184
	319996	UNIMED DO ESTADO DE SÃ?O PAULO - FEDERAÃ?Ã?O ESTADUAL DAS COOP. MÃ?DICAS	Cooperativa Médica	202010	Coletivo Empresarial	Cirúrgica	4183
	325074	GREEN LINE SISTEMA DE SAÃ?DE S.A	Medicina de Grupo	201810	Coletivo Empresarial	Endoscopia digestiva alta	4183
	360449	UNIMED GRANDE FLORIANÃ?POLIS-COOPERATIVA DE TRABALHO MEDICO	Cooperativa Médica	201610	Coletivo Empresarial	Cirúrgica	4181
	325074	GREEN LINE SISTEMA DE SAÃ?DE S.A	Medicina de Grupo	201707	Coletivo Empresarial	Endoscopia digestiva alta	4172
	360449	UNIMED GRANDE FLORIANÃ?POLIS-COOPERATIVA DE TRABALHO MEDICO	Cooperativa Médica	202104	Coletivo Empresarial	Colonoscopia	4171
	343889	UNIMED BELO HORIZONTE COOPERATIVA DE TRABALHO MÃ?DICO	Cooperativa Médica	201801	Coletivo Empresarial	Colonoscopia	4168
	304701	UNIMED CURITIBA - SOCIEDADE COOPERATIVA DE MÃ?DICOS	Cooperativa Médica	201810	Individual ou familiar	Endoscopia digestiva alta	4167
	333689	MEDISERVICE OPERADORA DE PLANOS DE SAÃ?DE S.A.	Medicina de Grupo	202010	Coletivo Empresarial	Cirúrgica	4161
	302091	SÃ?O FRANCISCO SISTEMAS DE SAÃ?DE SOCIEDADE EMPRESÃ?RIA LIMITADA	Medicina de Grupo	201607	Coletivo Empresarial	Cirúrgica	4159
	343889	UNIMED BELO HORIZONTE COOPERATIVA DE TRABALHO MÃ?DICO	Cooperativa Médica	201710	Coletivo por Adesão	Endoscopia digestiva alta	4157
	343889	UNIMED BELO HORIZONTE COOPERATIVA DE TRABALHO MÃ?DICO	Cooperativa Médica	201701	Coletivo por Adesão	Endoscopia digestiva alta	4157
	357391	UNIMED VITORIA COOPERATIVA DE TRABALHO MEDICO	Cooperativa Médica	201807	Coletivo Empresarial	Cirúrgica	4155
	582	PORTO SEGURO - SEGURO SAÃ?DE S/A	Seguradora	201610	Coletivo Empresarial	Cirúrgica	4153
	333689	MEDISERVICE OPERADORA DE PLANOS DE SAÃ?DE S.A.	Medicina de Grupo	201701	Coletivo Empresarial	Endoscopia digestiva alta	4151
	335592	UNIMED NATAL SOC. COOP. DE TRAB. MÃ?DICO	Cooperativa Médica	201910	Individual ou familiar	Cirúrgica	4144
	6246	SUL AMERICA COMPANHIA DE SEGURO SAÃ?DE	Seguradora	201701	Individual ou familiar	Cirúrgica	4140
	333689	MEDISERVICE OPERADORA DE PLANOS DE SAÃ?DE S.A.	Medicina de Grupo	201704	Coletivo Empresarial	Endoscopia digestiva alta	4140
	312126	FUNDAÃ?Ã?O SAÃ?DE ITAÃ?	Autogestão	202104	Coletivo Empresarial	Cirúrgica	4139
	317144	UNIMED DE FORTALEZA SOCIEDADE COOPERATIVA MÃ?DICA LTDA.	Cooperativa Médica	201710	Individual ou familiar	Cirúrgica	4130
	323080	GEAP AUTOGESTÃ?O EM SAÃ?DE	Autogestão	202101	Coletivo Empresarial	Endoscopia digestiva alta	4130
	302147	PREVENT SENIOR PRIVATE OPERADORA DE SAÃ?DE LTDA	Medicina de Grupo	201601	Individual ou familiar	Cirúrgica	4129
	333689	MEDISERVICE OPERADORA DE PLANOS DE SAÃ?DE S.A.	Medicina de Grupo	201707	Coletivo Empresarial	Endoscopia digestiva alta	4125
	339679	CENTRAL NACIONAL UNIMED - COOPERATIVA CENTRAL	Cooperativa Médica	201610	Coletivo Empresarial	Colonoscopia	4124
	352501	UNIMED PORTO ALEGRE - COOPERATIVA MÃ?DICA LTDA.	Cooperativa Médica	201804	Coletivo Empresarial	Cirúrgica	4123
	5711	BRADESCO SAÃ?DE S.A.	Seguradora	201710	Coletivo por Adesão	Cirúrgica	4121
	315478	FUNDAÃ?Ã?O CESP	Autogestão	202107	Coletivo Empresarial	Cirúrgica	4121
	315478	FUNDAÃ?Ã?O CESP	Autogestão	202010	Coletivo Empresarial	Cirúrgica	4121
	416428	SUL AMÃ?RICA SERVIÃ?OS DE SAÃ?DE S.A.	Medicina de Grupo	201604	Coletivo Empresarial	Cirúrgica	4121
	413534	CAIXA DE ASSISTENCIA DOS SERVIDORES DO ESTADO DE MATO GROSSO DO SUL	Autogestão	201710	Coletivo Empresarial	Cirúrgica	4120
	312924	CAIXA ECONÃ?MICA FEDERAL	Autogestão	202104	Coletivo por Adesão	Cirúrgica	4117
	317144	UNIMED DE FORTALEZA SOCIEDADE COOPERATIVA MÃ?DICA LTDA.	Cooperativa Médica	201604	Individual ou familiar	Endoscopia digestiva alta	4117
	393321	UNIMED-RIO COOPERATIVA DE TRABALHO MEDICO DO RIO DE JANEIRO	Cooperativa Médica	201601	Individual ou familiar	Endoscopia digestiva alta	4114
	343889	UNIMED BELO HORIZONTE COOPERATIVA DE TRABALHO MÃ?DICO	Cooperativa Médica	202001	Coletivo por Adesão	Endoscopia digestiva alta	4113
	346659	CAIXA DE ASSISTÃ?NCIA DOS FUNCIONÃ?RIOS DO BANCO DO BRASIL	Autogestão	201704	Coletivo por Adesão	Colonoscopia	4112
	309222	GRUPO HOSPITALAR DO RIO DE JANEIRO LTDA	Medicina de Grupo	201610	Coletivo Empresarial	Cirúrgica	4106
	701	UNIMED SEGUROS SAÃ?DE S/A	Seguradora	201707	Coletivo Empresarial	Endoscopia digestiva alta	4105
	319996	UNIMED DO ESTADO DE SÃ?O PAULO - FEDERAÃ?Ã?O ESTADUAL DAS COOP. MÃ?DICAS	Cooperativa Médica	201707	Coletivo por Adesão	Endoscopia digestiva alta	4105
	343889	UNIMED BELO HORIZONTE COOPERATIVA DE TRABALHO MÃ?DICO	Cooperativa Médica	201901	Coletivo Empresarial	Obstétrica	4105
	352501	UNIMED PORTO ALEGRE - COOPERATIVA MÃ?DICA LTDA.	Cooperativa Médica	201601	Coletivo Empresarial	Cirúrgica	4103
	382876	UNIMED GOIANIA COOPERATIVA DE TRABALHO MÃ?DICO	Cooperativa Médica	202101	Individual ou familiar	Endoscopia digestiva alta	4102
	343889	UNIMED BELO HORIZONTE COOPERATIVA DE TRABALHO MÃ?DICO	Cooperativa Médica	201904	Coletivo Empresarial	Obstétrica	4097
	304701	UNIMED CURITIBA - SOCIEDADE COOPERATIVA DE MÃ?DICOS	Cooperativa Médica	201701	Individual ou familiar	Endoscopia digestiva alta	4093
	312126	FUNDAÃ?Ã?O SAÃ?DE ITAÃ?	Autogestão	201710	Coletivo Empresarial	Cirúrgica	4092
	325074	GREEN LINE SISTEMA DE SAÃ?DE S.A	Medicina de Grupo	201810	Individual ou familiar	Endoscopia digestiva alta	4091
	355721	UNIMED DE SANTOS COOP DE TRAB MEDICO	Cooperativa Médica	201710	Coletivo Empresarial	Endoscopia digestiva alta	4089
	582	PORTO SEGURO - SEGURO SAÃ?DE S/A	Seguradora	202007	Coletivo Empresarial	Cirúrgica	4087
	302091	SÃ?O FRANCISCO SISTEMAS DE SAÃ?DE SOCIEDADE EMPRESÃ?RIA LIMITADA	Medicina de Grupo	201704	Coletivo Empresarial	Endoscopia digestiva alta	4085
	701	UNIMED SEGUROS SAÃ?DE S/A	Seguradora	201601	Coletivo Empresarial	Endoscopia digestiva alta	4083
	582	PORTO SEGURO - SEGURO SAÃ?DE S/A	Seguradora	202007	Coletivo Empresarial	Endoscopia digestiva alta	4079
	317144	UNIMED DE FORTALEZA SOCIEDADE COOPERATIVA MÃ?DICA LTDA.	Cooperativa Médica	201910	Individual ou familiar	Endoscopia digestiva alta	4079
	319121	UNIMED DIVINOPOLIS - COOPERATIVA DE TRABALHO MEDICO LTDA	Cooperativa Médica	201807	Coletivo por Adesão	Endoscopia digestiva alta	4077
	312924	CAIXA ECONÃ?MICA FEDERAL	Autogestão	201604	Coletivo por Adesão	Endoscopia digestiva alta	4076
	393321	UNIMED-RIO COOPERATIVA DE TRABALHO MEDICO DO RIO DE JANEIRO	Cooperativa Médica	201907	Individual ou familiar	Endoscopia digestiva alta	4076
	333689	MEDISERVICE OPERADORA DE PLANOS DE SAÃ?DE S.A.	Medicina de Grupo	202001	Coletivo Empresarial	Cirúrgica	4073
	582	PORTO SEGURO - SEGURO SAÃ?DE S/A	Seguradora	202004	Coletivo Empresarial	Endoscopia digestiva alta	4071
	302091	SÃ?O FRANCISCO SISTEMAS DE SAÃ?DE SOCIEDADE EMPRESÃ?RIA LIMITADA	Medicina de Grupo	202004	Coletivo Empresarial	Cirúrgica	4068
	304701	UNIMED CURITIBA - SOCIEDADE COOPERATIVA DE MÃ?DICOS	Cooperativa Médica	201901	Individual ou familiar	Endoscopia digestiva alta	4067
	339679	CENTRAL NACIONAL UNIMED - COOPERATIVA CENTRAL	Cooperativa Médica	202001	Coletivo por Adesão	Cirúrgica	4067
	360449	UNIMED GRANDE FLORIANÃ?POLIS-COOPERATIVA DE TRABALHO MEDICO	Cooperativa Médica	201801	Coletivo Empresarial	Colonoscopia	4067
	342084	UNIMED CUIABA COOPERATIVA DE TRABALHO MÃ?DICO	Cooperativa Médica	202007	Coletivo Empresarial	Endoscopia digestiva alta	4066
	333689	MEDISERVICE OPERADORA DE PLANOS DE SAÃ?DE S.A.	Medicina de Grupo	201601	Coletivo Empresarial	Endoscopia digestiva alta	4061
	343269	UNIMED DE LONDRINA COOPERATIVA DE TRABALHO MÃ?DICO	Cooperativa Médica	201710	Coletivo por Adesão	Cirúrgica	4059
	335592	UNIMED NATAL SOC. COOP. DE TRAB. MÃ?DICO	Cooperativa Médica	202010	Individual ou familiar	Cirúrgica	4058
	382876	UNIMED GOIANIA COOPERATIVA DE TRABALHO MÃ?DICO	Cooperativa Médica	201807	Individual ou familiar	Cirúrgica	4058
	315478	FUNDAÃ?Ã?O CESP	Autogestão	202101	Coletivo Empresarial	Cirúrgica	4057
	317144	UNIMED DE FORTALEZA SOCIEDADE COOPERATIVA MÃ?DICA LTDA.	Cooperativa Médica	201601	Individual ou familiar	Endoscopia digestiva alta	4057
	335592	UNIMED NATAL SOC. COOP. DE TRAB. MÃ?DICO	Cooperativa Médica	201907	Individual ou familiar	Cirúrgica	4057
	393321	UNIMED-RIO COOPERATIVA DE TRABALHO MEDICO DO RIO DE JANEIRO	Cooperativa Médica	201901	Coletivo por Adesão	Endoscopia digestiva alta	4049
	346926	FUNDAÃ?Ã?O ASSISTENCIAL DOS SERVIDORES DO MINISTÃ?RIO DA FAZENDA	Autogestão	201701	Coletivo por Adesão	Cirúrgica	4047
	319996	UNIMED DO ESTADO DE SÃ?O PAULO - FEDERAÃ?Ã?O ESTADUAL DAS COOP. MÃ?DICAS	Cooperativa Médica	202010	Coletivo Empresarial	Endoscopia digestiva alta	4045
	343889	UNIMED BELO HORIZONTE COOPERATIVA DE TRABALHO MÃ?DICO	Cooperativa Médica	201710	Coletivo Empresarial	Colonoscopia	4044
	6246	SUL AMERICA COMPANHIA DE SEGURO SAÃ?DE	Seguradora	201704	Individual ou familiar	Cirúrgica	4042
	319996	UNIMED DO ESTADO DE SÃ?O PAULO - FEDERAÃ?Ã?O ESTADUAL DAS COOP. MÃ?DICAS	Cooperativa Médica	201610	Coletivo Empresarial	Cirúrgica	4041
	343889	UNIMED BELO HORIZONTE COOPERATIVA DE TRABALHO MÃ?DICO	Cooperativa Médica	201810	Coletivo Empresarial	Obstétrica	4038
	317144	UNIMED DE FORTALEZA SOCIEDADE COOPERATIVA MÃ?DICA LTDA.	Cooperativa Médica	201810	Individual ou familiar	Endoscopia digestiva alta	4037
	317144	UNIMED DE FORTALEZA SOCIEDADE COOPERATIVA MÃ?DICA LTDA.	Cooperativa Médica	201807	Individual ou familiar	Cirúrgica	4035
	302091	SÃ?O FRANCISCO SISTEMAS DE SAÃ?DE SOCIEDADE EMPRESÃ?RIA LIMITADA	Medicina de Grupo	202104	Coletivo Empresarial	Endoscopia digestiva alta	4034
	346659	CAIXA DE ASSISTÃ?NCIA DOS FUNCIONÃ?RIOS DO BANCO DO BRASIL	Autogestão	202007	Coletivo por Adesão	Endoscopia digestiva alta	4030
	319996	UNIMED DO ESTADO DE SÃ?O PAULO - FEDERAÃ?Ã?O ESTADUAL DAS COOP. MÃ?DICAS	Cooperativa Médica	202004	Coletivo Empresarial	Cirúrgica	4029
	326305	AMIL ASSISTÃ?NCIA MÃ?DICA INTERNACIONAL S.A.	Medicina de Grupo	201907	Individual ou familiar	Colonoscopia	4027
	342084	UNIMED CUIABA COOPERATIVA DE TRABALHO MÃ?DICO	Cooperativa Médica	201904	Coletivo por Adesão	Endoscopia digestiva alta	4027
	6246	SUL AMERICA COMPANHIA DE SEGURO SAÃ?DE	Seguradora	201610	Individual ou familiar	Cirúrgica	4026
	6246	SUL AMERICA COMPANHIA DE SEGURO SAÃ?DE	Seguradora	201710	Individual ou familiar	Cirúrgica	4026
	323080	GEAP AUTOGESTÃ?O EM SAÃ?DE	Autogestão	202004	Coletivo Empresarial	Cirúrgica	4026
	309699	LIFEDAY PLANOS DE SAÃ?DE LTDA.	Medicina de Grupo	202007	Coletivo Empresarial	Cirúrgica	4023
	6246	SUL AMERICA COMPANHIA DE SEGURO SAÃ?DE	Seguradora	202007	Individual ou familiar	Colonoscopia	4022
	317144	UNIMED DE FORTALEZA SOCIEDADE COOPERATIVA MÃ?DICA LTDA.	Cooperativa Médica	202107	Coletivo Empresarial	Endoscopia digestiva alta	4021
	701	UNIMED SEGUROS SAÃ?DE S/A	Seguradora	201810	Coletivo Empresarial	Endoscopia digestiva alta	4020
	317144	UNIMED DE FORTALEZA SOCIEDADE COOPERATIVA MÃ?DICA LTDA.	Cooperativa Médica	201604	Individual ou familiar	Cirúrgica	4017
	340782	CLINIPAM CLINICA PARANAENSE DE ASSISTENCIA MEDICA LTDA	Medicina de Grupo	201901	Individual ou familiar	Endoscopia digestiva alta	4012
	325074	GREEN LINE SISTEMA DE SAÃ?DE S.A	Medicina de Grupo	201704	Individual ou familiar	Endoscopia digestiva alta	4009
	317144	UNIMED DE FORTALEZA SOCIEDADE COOPERATIVA MÃ?DICA LTDA.	Cooperativa Médica	202010	Individual ou familiar	Cirúrgica	4008
	343889	UNIMED BELO HORIZONTE COOPERATIVA DE TRABALHO MÃ?DICO	Cooperativa Médica	201607	Coletivo Empresarial	Colonoscopia	4003
	343889	UNIMED BELO HORIZONTE COOPERATIVA DE TRABALHO MÃ?DICO	Cooperativa Médica	201604	Individual ou familiar	Endoscopia digestiva alta	4003
	319996	UNIMED DO ESTADO DE SÃ?O PAULO - FEDERAÃ?Ã?O ESTADUAL DAS COOP. MÃ?DICAS	Cooperativa Médica	201601	Coletivo por Adesão	Cirúrgica	3999
	343889	UNIMED BELO HORIZONTE COOPERATIVA DE TRABALHO MÃ?DICO	Cooperativa Médica	201604	Coletivo Empresarial	Colonoscopia	3996
	393321	UNIMED-RIO COOPERATIVA DE TRABALHO MEDICO DO RIO DE JANEIRO	Cooperativa Médica	201904	Individual ou familiar	Endoscopia digestiva alta	3994
	319996	UNIMED DO ESTADO DE SÃ?O PAULO - FEDERAÃ?Ã?O ESTADUAL DAS COOP. MÃ?DICAS	Cooperativa Médica	201710	Coletivo por Adesão	Endoscopia digestiva alta	3992
	368253	HAPVIDA ASSISTENCIA MEDICA S.A.	Medicina de Grupo	202001	Coletivo por Adesão	Endoscopia digestiva alta	3992
	343889	UNIMED BELO HORIZONTE COOPERATIVA DE TRABALHO MÃ?DICO	Cooperativa Médica	201610	Coletivo por Adesão	Endoscopia digestiva alta	3989
	312924	CAIXA ECONÃ?MICA FEDERAL	Autogestão	202010	Coletivo por Adesão	Cirúrgica	3987
	302091	SÃ?O FRANCISCO SISTEMAS DE SAÃ?DE SOCIEDADE EMPRESÃ?RIA LIMITADA	Medicina de Grupo	202007	Coletivo Empresarial	Endoscopia digestiva alta	3985
	340782	CLINIPAM CLINICA PARANAENSE DE ASSISTENCIA MEDICA LTDA	Medicina de Grupo	201604	Individual ou familiar	Endoscopia digestiva alta	3984
	343889	UNIMED BELO HORIZONTE COOPERATIVA DE TRABALHO MÃ?DICO	Cooperativa Médica	201701	Coletivo Empresarial	Colonoscopia	3983
	319996	UNIMED DO ESTADO DE SÃ?O PAULO - FEDERAÃ?Ã?O ESTADUAL DAS COOP. MÃ?DICAS	Cooperativa Médica	201704	Coletivo por Adesão	Endoscopia digestiva alta	3980
	421715	BRADESCO SAÃ?DE - OPERADORA DE PLANOS S/A	Medicina de Grupo	202107	Coletivo Empresarial	Cirúrgica	3980
	317144	UNIMED DE FORTALEZA SOCIEDADE COOPERATIVA MÃ?DICA LTDA.	Cooperativa Médica	201804	Individual ou familiar	Cirúrgica	3976
	701	UNIMED SEGUROS SAÃ?DE S/A	Seguradora	201701	Coletivo Empresarial	Endoscopia digestiva alta	3972
	325074	GREEN LINE SISTEMA DE SAÃ?DE S.A	Medicina de Grupo	201707	Individual ou familiar	Cirúrgica	3972
	325074	GREEN LINE SISTEMA DE SAÃ?DE S.A	Medicina de Grupo	201901	Individual ou familiar	Endoscopia digestiva alta	3972
	368253	HAPVIDA ASSISTENCIA MEDICA S.A.	Medicina de Grupo	202107	Coletivo Empresarial	Colonoscopia	3972
	346659	CAIXA DE ASSISTÃ?NCIA DOS FUNCIONÃ?RIOS DO BANCO DO BRASIL	Autogestão	201604	Coletivo por Adesão	Colonoscopia	3971
	335592	UNIMED NATAL SOC. COOP. DE TRAB. MÃ?DICO	Cooperativa Médica	201810	Individual ou familiar	Cirúrgica	3968
	368253	HAPVIDA ASSISTENCIA MEDICA S.A.	Medicina de Grupo	202104	Coletivo por Adesão	Endoscopia digestiva alta	3968
	346659	CAIXA DE ASSISTÃ?NCIA DOS FUNCIONÃ?RIOS DO BANCO DO BRASIL	Autogestão	202101	Coletivo por Adesão	Endoscopia digestiva alta	3965
	6246	SUL AMERICA COMPANHIA DE SEGURO SAÃ?DE	Seguradora	201610	Coletivo Empresarial	Obstétrica	3961
	325074	GREEN LINE SISTEMA DE SAÃ?DE S.A	Medicina de Grupo	201610	Coletivo Empresarial	Endoscopia digestiva alta	3954
	342084	UNIMED CUIABA COOPERATIVA DE TRABALHO MÃ?DICO	Cooperativa Médica	201804	Coletivo por Adesão	Endoscopia digestiva alta	3953
	339601	AGEMED SAÃ?DE LTDA - EM LIQUIDAÃ?Ã?O EXTRAJUDICIAL	Medicina de Grupo	201707	Coletivo Empresarial	Endoscopia digestiva alta	3949
	339679	CENTRAL NACIONAL UNIMED - COOPERATIVA CENTRAL	Cooperativa Médica	201707	Coletivo Empresarial	Colonoscopia	3948
	6246	SUL AMERICA COMPANHIA DE SEGURO SAÃ?DE	Seguradora	202104	Coletivo por Adesão	Cirúrgica	3945
	357391	UNIMED VITORIA COOPERATIVA DE TRABALHO MEDICO	Cooperativa Médica	201704	Individual ou familiar	Endoscopia digestiva alta	3942
	6246	SUL AMERICA COMPANHIA DE SEGURO SAÃ?DE	Seguradora	202107	Individual ou familiar	Colonoscopia	3938
	6246	SUL AMERICA COMPANHIA DE SEGURO SAÃ?DE	Seguradora	202107	Coletivo Empresarial	Obstétrica	3934
	416428	SUL AMÃ?RICA SERVIÃ?OS DE SAÃ?DE S.A.	Medicina de Grupo	201601	Coletivo Empresarial	Cirúrgica	3934
	368253	HAPVIDA ASSISTENCIA MEDICA S.A.	Medicina de Grupo	201804	Coletivo por Adesão	Endoscopia digestiva alta	3929
	326305	AMIL ASSISTÃ?NCIA MÃ?DICA INTERNACIONAL S.A.	Medicina de Grupo	202107	Individual ou familiar	Endoscopia digestiva alta	3923
	333689	MEDISERVICE OPERADORA DE PLANOS DE SAÃ?DE S.A.	Medicina de Grupo	201710	Coletivo Empresarial	Endoscopia digestiva alta	3922
	393321	UNIMED-RIO COOPERATIVA DE TRABALHO MEDICO DO RIO DE JANEIRO	Cooperativa Médica	201607	Individual ou familiar	Endoscopia digestiva alta	3921
	342084	UNIMED CUIABA COOPERATIVA DE TRABALHO MÃ?DICO	Cooperativa Médica	201807	Coletivo por Adesão	Endoscopia digestiva alta	3918
	393321	UNIMED-RIO COOPERATIVA DE TRABALHO MEDICO DO RIO DE JANEIRO	Cooperativa Médica	201701	Coletivo por Adesão	Endoscopia digestiva alta	3916
	339679	CENTRAL NACIONAL UNIMED - COOPERATIVA CENTRAL	Cooperativa Médica	201907	Coletivo por Adesão	Cirúrgica	3914
	343889	UNIMED BELO HORIZONTE COOPERATIVA DE TRABALHO MÃ?DICO	Cooperativa Médica	202001	Coletivo Empresarial	Obstétrica	3914
	359017	NOTRE DAME INTERMÃ?DICA SAÃ?DE S.A.	Medicina de Grupo	201707	Coletivo Empresarial	Colonoscopia	3913
	701	UNIMED SEGUROS SAÃ?DE S/A	Seguradora	201907	Coletivo Empresarial	Endoscopia digestiva alta	3912
[truncated: 458,837+ more rows]

## Sheet: Sheet2
	POOLED VALUES
	Row Labels	Bronchoscopy	uterine cervical cancer surgery	colon and rectal cancer surgery	breast cancer surgery	prostate cancer surgery	bariatric surgery	total surgical admission	colonoscopy	upper endoscopy	femur fracture repair	obstetric procedures	arthroplasty revision
	201601	17067	3058	4894	8206	2816	12303	783377	266847	760520	3734	185191	881	2048894
	201604	18149	3535	5393	9497	2962	12748	838836	296219	849120	3800	192460	1005	2233724
	201607	24572	3493	5269	9672	2914	13207	900645	308744	856816	4345	178623	990	2309290
	201610	16981	3243	5075	9529	2921	12944	842541	286517	791328	4028	151166	1026	2127299
	201701	15395	2962	4736	9035	2862	12117	783357	276370	749497	3747	156851	941	2017870
	201704	17948	3146	5267	10447	3317	14960	877039	307645	857084	5173	178882	1096	2282004
	201707	18426	3515	5530	10847	3861	12896	892459	323969	864716	6203	175429	1058	2318909
	201710	17196	3285	5846	11051	3647	12719	866850	315056	829316	4693	164515	960	2235134
	201801	15311	3044	5060	10149	3368	12494	843616	300106	822700	6460	166724	905	2189937
	201804	17709	3146	5226	10724	3686	12391	854876	330292	889575	5309	173944	975	2307853
	201807	21075	3456	5459	11860	3876	15245	1013550	332142	907804	6047	177991	1171	2499676
	201810	16869	3295	5410	11567	3640	12654	909891	324111	859632	5195	193681	1117	2347062
	201901	16016	2977	5435	9934	3416	12592	886406	305073	809986	4833	170101	1030	2227799
	201904	17389	3136	5377	10228	3548	12709	934916	342583	872106	5029	165060	1091	2373172
	201907	20074	3473	5695	10391	3445	13832	995655	355727	870051	5433	160353	1092	2445221
	201910	18681	3282	5768	10675	3702	13914	972198	348901	825211	5564	157320	1120	2366336
	202001	15689	2909	5068	9774	3261	12973	901220	302861	740505	4879	162122	900	2162161
	202004	7837	1838	4126	7781	2944	6249	608388	135915	340038	3426	170153	551	1289246
	202007	12536	2442	4744	8252	2681	12115	664586	206250	535415	4399	161732	605	1615757
	202010	14561	2877	5053	8930	2854	15099	781090	276010	658660	4443	143730	808	1914115
	202101	12161	2602	4496	8452	2809	13006	725656	255729	614365	3604	143514	719	1787113
	202104	14084	2294	4332	8110	2532	10672	661288	230763	582958	3862	142532	635	1664062
	202107	16573	2855	5123	9115	2959	15456	839582	282174	693736	5627	138490	802	2012492

## Sheet: Temporal series
Quarter	Year	Period	Moment	Type_Surgery	COVID_Cases	pop_total	Volume	Ratio	Estimate	lag
1	2016	1	0	1		39130926	1031296	26.3550113789794
2	2016	2	0	1		38810998	1079268	27.8083032031281
3	2016	3	0	1		38526290	993707	25.7929585226088
4	2016	4	0	1		38349047	940208	24.5171151189233
1	2017	5	0	1		38088827	1055921	27.7225917196137
2	2017	6	0	1		38025141	1067888	28.0837354422959
3	2017	7	0	1		37922581	1031365	27.196592974513
4	2017	8	0	1		37883626	1010340	26.6695695918865
1	2018	9	0	1		37783350	1028820	27.2294542437343
2	2018	10	0	1		37829470	1191541	31.4976921431889
3	2018	11	0	1		37846846	1103572	29.1588894884398
4	2018	12	0	1		37834536	1056507	27.9244074778663
1	2019	13	0	1		37686064	1099976	29.1878716758534
2	2019	14	0	1		37734946	1156008	30.6349451248718
3	2019	15	0	1		37733467	1129518	29.9341165761418
4	2019	16	0	1		37760226	1063342	28.1603717096397
1	2020	17	0	1	5717	37820068	778541	20.5853939765523	29899	9.31360602344766
2	2020	18	1	1	1406952	37505486	826318	22.0319235431318	33118	11.0860764568682
3	2020	19	1	1	3404696	37766628	924820	24.4877567571031	31388	6.90024324289688
4	2020	20	1	1	2863667	38202355	869170	22.7517387344314	29953	7.20126126556857
1	2021	21	1	1	5082360	38498892	803820	20.8790424410136	31393	10.5139575589864
2	2021	22	1	1	5806904	38822884	978072	25.1931824539362	33499	8.30581754606381
3	2021	23	1	1	2862066	39160000			32416
4	2021	24	1	1	859477				30768
1	2016	1	0	2		39130926	196260	5.01547037246192
2	2016	2	0	2		38810998	182968	4.71433380816438
3	2016	3	0	2		38526290	155194	4.02826225935588
4	2016	4	0	2		38349047	160598	4.18779637470522
1	2017	5	0	2		38088827	184055	4.83225697656691
2	2017	6	0	2		38025141	181632	4.77662923064506
3	2017	7	0	2		37922581	169208	4.46193258839634
4	2017	8	0	2		37883626	173184	4.57147370212133
1	2018	9	0	2		37783350	179253	4.74423257863583
2	2018	10	0	2		37829470	184038	4.86493730945742
3	2018	11	0	2		37846846	198876	5.25475755628355
4	2018	12	0	2		37834536	174934	4.62365918799691
1	2019	13	0	2		37686064	170089	4.51331293180418
2	2019	14	0	2		37734946	165786	4.39343413927239
3	2019	15	0	2		37733467	162884	4.3166984894338
4	2019	16	0	2		37760226	167001	4.42266950414968
1	2020	17	0	2	5717	37820068	173579	4.5896004206021	4547	-.0426004206020991
2	2020	18	1	2	1406952	37505486	166131	4.42951199192566	4632	.202488008074338
3	2020	19	1	2	3404696	37766628	148173	3.92338442288255	4663	.739615577117449
4	2020	20	1	2	2863667	38202355	147118	3.85101913219748	4598	.746980867802522
1	2021	21	1	2	5082360	38498892	146394	3.80255099289611	4751	.948449007103893
2	2021	22	1	2	5806904	38822884	144117	3.71216625740633	4835	1.12283374259367
3	2021	23	1	2	2862066	39160000			4867
4	2021	24	1	2	859477				4802
1	2016	1	0	3		39130926	13753	.351461143546667
2	2016	2	0	3		38810998	14197	.365798374986389
3	2016	3	0	3		38526290	13970	.362609532347911
4	2016	4	0	3		38349047	13058	.340503898310693
1	2017	5	0	3		38088827	16056	.421540941651997
2	2017	6	0	3		38025141	13954	.36696773852857
3	2017	7	0	3		37922581	13679	.360708570969893
4	2017	8	0	3		37883626	13399	.353688424650798
1	2018	9	0	3		37783350	13366	.353753703681648
2	2018	10	0	3		37829470	16416	.433947396038062
3	2018	11	0	3		37846846	13771	.363861231659832
4	2018	12	0	3		37834536	13622	.360041418242846
1	2019	13	0	3		37686064	13800	.366183106837583
2	2019	14	0	3		37734946	14924	.395495464601963
3	2019	15	0	3		37733467	15034	.398426150451534
4	2019	16	0	3		37760226	13873	.367397165472474
1	2020	17	0	3	5717	37820068	6800	.179798724846291	.39	.210201275153709
2	2020	18	1	3	1406952	37505486	12720	.339150384559741	.419	.0798496154402585
3	2020	19	1	3	3404696	37766628	15907	.421191958148872	.404	-.0171919581488715
4	2020	20	1	3	2863667	38202355	13725	.359271044939507	.382	.022728955060493
1	2021	21	1	3	5082360	38498892	11307	.293696764052326	.402	.108303235947674
2	2021	22	1	3	5806904	38822884	16258	.418773628460987	.431	.0122263715390129
3	2021	23	1	3	2862066	39160000			.416
4	2021	24	1	3	859477				.394
1	2016	1	0	4		39130926	21387	.546549805644773
2	2016	2	0	4		38810998	21348	.550050271832742
3	2016	3	0	4		38526290	20768	.539060470136107
4	2016	4	0	4		38349047	19595	.510964457604383
1	2017	5	0	4		38088827	22177	.582244236610384
2	2017	6	0	4		38025141	23753	.62466566527656
3	2017	7	0	4		37922581	23829	.628359129880954
4	2017	8	0	4		37883626	21621	.570721503796917
1	2018	9	0	4		37783350	22782	.602964003985883
2	2018	10	0	4		37829470	24651	.651634823326893
3	2018	11	0	4		37846846	23912	.631809583287336
4	2018	12	0	4		37834536	21762	.575188764043518
1	2019	13	0	4		37686064	22289	.591438787558181
2	2019	14	0	4		37734946	23004	.609620588830311
3	2019	15	0	4		37733467	23427	.620854691141951
4	2019	16	0	4		37760226	21012	.556458533908139
1	2020	17	0	4	5717	37820068	16689	.441273664552904	.519	.0777263354470965
2	2020	18	1	4	1406952	37505486	18119	.483102658635059	.538	.0548973413649406
3	2020	19	1	4	3404696	37766628	19714	.521995238759468	.554	.0320047612405323
4	2020	20	1	4	2863667	38202355	18359	.48057246732564	.572	.0914275326743599
1	2021	21	1	4	5082360	38498892	17268	.448532388932128	.573	.124467611067872
2	2021	22	1	4	5806904	38822884	20052	.516499495503734	.583	.0665005044962657
3	2021	23	1	4	2862066	39160000			.591
4	2021	24	1	4	859477				.602
1	2016	1	0	5		39130926	1163488	29.7332089713389
2	2016	2	0	5		38810998	1190132	30.664813102719
3	2016	3	0	5		38526290	1094826	28.4176337768314
4	2016	4	0	5		38349047	1041262	27.15222623394
1	2017	5	0	5		38088827	1182677	31.0504967769157
2	2017	6	0	5		38025141	1207111	31.7450762378501
3	2017	7	0	5		37922581	1161568	30.6299827008083
4	2017	8	0	5		37883626	1138117	30.0424515858118
1	2018	9	0	5		37783350	1237576	32.7545334122041
2	2018	10	0	5		37829470	1261021	33.3343554641395
3	2018	11	0	5		37846846	1200612	31.722907636742
4	2018	12	0	5		37834536	1131075	29.8953051783164
1	2019	13	0	5		37686064	1232078	32.6931992685678
2	2019	14	0	5		37734946	1245852	33.0158681027396
3	2019	15	0	5		37733467	1192793	31.6110099291963
4	2019	16	0	5		37760226	1059055	28.0468395501658
1	2020	17	0	5	5717	37820068	483790	12.7918860431451	30845	18.0531139568549
2	2020	18	1	5	1406952	37505486	754201	20.1090848416149	31167	11.0579151583851
3	2020	19	1	5	3404696	37766628	949231	25.1341210552343	29763	4.62887894476573
4	2020	20	1	5	2863667	38202355	882255	23.0942568854721	26198	3.10374311452789
1	2021	21	1	5	5082360	38498892	827805	21.5020473835974	28996	7.49395261640257
2	2021	22	1	5	5806904	38822884	992483	25.564381049074	29319	3.75461895092595
3	2021	23	1	5	2862066	39160000			27914
4	2021	24	1	5	859477				24.35

## Sheet: Legend
Variables
Quarter	1 to 4
Year	2016 to 2021
Period	Time point in the data series
Moment	Pre pandemic or pandemic periods 1 or 2
Type_Surgery	Procedure category - '1' 'Total surgical activity' '2' 'Urgent' '3' 'Elective' '4' 'Time-sensitive' '5' ' Ambulatory diagnostic procedures'
COVID_Cases	Incident number of covid cases at each quarter
pop_total	Mean value of beneficiaries at each quarter
Volume	Number of surgical procedures at each quarter
Ratio	Number of surgical procedures at each quarter/Mean value of beneficiaries at each quarter*1000
Estimate	Estimated number of procedures at each quarter if the pandemic had not happened
lag	Difference between the estimated and observed Number of surgical procedures at each quarter
